# Supplementary material for: Inverse mapping of quantum properties to structures for chemical space of small organic molecules
Source: Nat Commun. 2024 Jul 18;15:6061. doi: 10.1038/s41467-024-50401-1 (PMC11258234; doi:10.1038/s41467-024-50401-1)
Supplement: Supplementary file 4 — Source data [file 41467_2024_50401_MOESM4_ESM.xlsx]

## Sheet: Fig 2a
Relative error on CM in %	errorbars
23.6574	5.71043
20.1412	5.5919
11.9249	2.44215
10.2956	2.89044
8.7899	3.2398
7.82239	3.14603
6.82526	3.05085
6.87249	3.07455
7.36365	3.16517
6.92749	3.11229
6.40762	2.97627
6.40434	2.99306
5.70008	2.85676
5.75174	2.8552
5.29472	2.73562
5.21604	2.67356
5.32422	2.70178

## Sheet: Fig 2b
RMSD values	Bins
0.532679	80
0.739339
0.491801
0.477924
0.478188
0.512076
0.654547
0.967584
1.16182
0.472535
0.376386
0.81961
0.782881
0.93683
0.938977
0.708804
0.371368
1.05275
0.594754
0.310226
0.513975
0.623463
0.125722
0.424942
0.320856
0.793742
0.664334
0.660048
0.217129
0.400801
0.489938
0.505622
0.420093
0.269116
0.613151
0.861423
0.570685
0.694886
0.783279
1.00021
0.536114
0.802197
1.11507
0.362067
0.549546
0.230815
0.538984
0.671757
1.28988
0.572239
1.19532
0.701582
0.404987
1.0604
0.475797
0.421287
0.459216
0.27981
0.377871
0.521594
0.621191
0.997362
0.443652
0.747832
0.956168
0.215907
0.68225
0.572204
1.13113
0.37314
0.83173
0.362598
0.497542
0.368733
0.641529
0.809337
0.577354
0.482677
0.889308
0.984645
0.442302
0.581113
0.626046
0.906916
0.576367
0.947091
1.01176
0.82094
0.454656
1.01165
0.804256
0.457439
0.448795
0.4469
0.876982
0.732554
0.847392
0.933757
0.487124
0.669735
0.527797
1.01831
0.72419
0.31794
0.442371
0.402636
0.508091
0.843616
0.414567
0.565892
0.47769
1.05389
0.484048
0.848714
0.246621
0.601542
1.53508
0.767949
0.962838
0.936741
0.652768
1.07539
0.521804
0.643241
1.01904
0.791125
0.571323
0.294024
0.701857
0.706394
0.512086
0.52809
0.566371
0.401998
0.84815
0.687756
0.630093
0.768838
0.891463
0.276696
0.571056
0.53721
0.820725
0.894604
0.286207
1.28307
0.431081
1.25812
0.533917
0.987268
0.238441
1.41152
0.307423
0.554552
0.501617
0.223728
0.31523
0.334069
0.270337
0.378343
1.02335
0.307698
0.66997
1.14985
0.4125
0.557555
1.39231
0.398741
0.585046
0.769958
0.562246
1.05302
0.351808
0.701301
0.5119
0.634963
1.23957
0.781014
0.242138
0.816482
0.431369
0.563087
0.594609
1.04249
0.236877
0.48428
0.908004
0.858452
0.502562
0.414558
0.643219
0.424734
1.07726
0.677341
0.59228
0.738272
0.435528
0.533425
0.496456
0.378782
1.02778
1.11966
0.559289
0.835386
0.701965
0.452572
0.502533
0.516613
1.37165
0.638506
0.890122
1.23622
0.593949
0.482573
0.770694
0.613298
0.772858
1.06474
0.491443
0.453374
1.02777
0.866171
0.682464
0.488842
0.430221
1.62627
0.398612
0.959643
0.618873
0.767839
0.607194
0.162254
0.901403
0.586268
0.388705
0.70877
0.614654
0.282518
0.544478
0.327433
0.629096
0.663005
0.745605
1.03795
0.191634
0.601159
0.487121
0.651752
0.41035
0.433222
0.580973
0.439459
0.577298
0.27998
0.477051
0.441524
0.855143
0.756885
0.191486
1.05417
0.470365
0.594544
0.782587
0.499816
0.807095
0.975079
0.304516
0.681293
0.758311
0.599131
0.422598
0.831294
0.729843
0.463719
0.382197
0.323281
0.472646
0.581815
0.446691
0.442582
0.807787
0.358972
0.873298
1.09706
0.57011
0.516314
0.833171
0.905473
0.59681
0.585459
0.414696
0.463126
0.483669
0.992833
0.331805
0.555611
1.06173
0.764172
0.471289
0.283953
0.674911
0.320233
0.57835
0.625192
0.403336
0.490251
0.747914
0.554341
0.316177
0.398792
0.709347
0.442534
0.742615
0.985412
0.588702
0.398963
0.28663
0.56808
0.836819
0.640111
0.310685
0.797118
0.39365
1.02876
0.533418
0.411968
0.863473
0.583266
0.530407
0.96435
0.513066
0.419892
0.27611
0.86047
0.887761
0.346994
0.623248
0.51029
1.20575
0.501725
0.402492
0.622795
1.04739
1.25584
0.55552
0.409921
0.665721
0.404687
0.339024
0.349873
0.574934
0.336077
0.618251
0.53295
1.03901
1.36549
0.256927
0.777871
1.10945
0.313387
1.09962
1.03513
0.735489
0.344703
0.602735
0.328277
1.05227
0.523508
0.545567
0.99353
0.619408
0.906895
0.555473
0.592081
0.360858
0.9408
0.59953
0.335865
0.248227
0.45983
0.744272
0.18848
0.358028
1.12099
0.534593
1.00693
0.270532
0.717078
0.516347
0.928442
0.33426
0.944942
0.810387
0.965275
0.220289
0.742709
0.894798
0.4701
0.398275
0.578859
0.323352
0.112041
0.852185
0.752342
0.436652
0.919949
0.656125
1.08025
1.04973
0.436395
0.55694
1.00925
0.651682
0.404768
0.725632
0.392428
0.498336
0.505456
0.443057
0.616021
0.346667
0.991707
1.0078
0.518771
0.861654
0.490812
0.489493
0.506179
0.561762
0.732694
0.406557
0.540581
0.442752
0.544691
0.248444
0.606742
0.995148
0.687049
0.321499
0.278479
1.20419
0.724298
0.610347
0.33742
0.56806
0.50057
0.0996407
1.05255
0.637776
0.402862
0.719204
0.671922
0.906857
0.449708
0.396771
1.11539
0.93658
0.270325
0.58375
0.657919
0.394251
0.854144
0.457765
0.696584
0.867826
0.861973
0.503667
0.417762
0.822853
1.15463
0.527629
0.548496
0.483128
0.398378
0.624626
0.466931
0.345243
0.115456
0.805788
0.217647
0.324443
1.04621
0.917164
0.540423
0.259792
0.82414
1.0872
0.701284
0.580386
0.740415
0.512151
0.560529
1.00238
0.532286
0.292155
0.608091
0.446724
0.619535
1.48313
1.0134
0.77266
0.365308
0.41289
0.899149
0.711762
0.882513
0.430207
0.31561
0.609074
0.527175
0.774469
0.492367
0.140558
0.346599
0.518008
0.608994
0.543083
0.561424
0.550867
0.906244
0.77907
0.773214
0.657959
1.15511
0.605387
0.210284
0.762519
0.565905
0.611784
0.627534
1.04294
0.688285
0.613358
0.374708
0.423304
0.548218
0.740737
0.342412
0.561507
0.764782
0.48942
0.785036
0.619775
0.291515
0.383134
0.510439
0.493608
0.487003
0.436555
0.510044
0.338773
0.672482
0.424718
0.325547
0.660393
0.122146
0.96956
0.385561
0.674882
1.02701
0.696146
0.656834
0.386492
0.125712
0.999132
0.728421
0.952199
0.518747
1.0413
0.104036
0.176663
0.36512
0.518696
0.505527
0.558558
0.348151
0.465831
0.617829
0.908219
0.759064
0.645266
1.01271
0.424898
1.15876
0.761327
0.790751
0.608139
0.562005
0.950676
0.509417
1.17221
0.319959
0.980586
0.717983
0.63394
0.791479
0.522984
0.9818
0.459796
0.604397
0.714327
0.379204
0.890481
1.23253
0.445732
0.604922
0.470901
1.01482
0.917937
0.426194
0.465507
0.574244
0.275753
0.801524
1.09493
0.542479
0.650692
0.729252
0.773988
0.631062
0.731049
1.19107
0.797747
0.485683
0.776554
0.421963
0.709723
0.419734
0.203368
0.502134
0.579024
0.294084
0.371213
0.74889
0.713765
0.319197
0.846165
0.751887
0.462166
0.763086
0.411506
0.454847
0.592913
0.566312
0.591075
0.282335
0.245699
1.15899
1.04156
1.14988
0.916934
0.561928
0.292111
1.15481
0.657049
0.870993
0.34892
0.695866
0.655576
0.491885
0.453435
0.776201
0.62842
0.693825
0.719508
0.939496
1.26385
0.692667
0.538657
0.80992
0.357205
0.360397
0.810651
0.824513
1.0232
1.35906
0.357189
0.580317
0.731051
0.594547
0.291967
0.368865
0.661957
1.02001
0.426722
0.538996
0.543588
0.424704
0.550175
0.45942
0.895602
0.593835
0.825954
0.438393
0.573617
0.602108
0.150627
0.860836
0.779683
1.23996
0.774485
0.32248
0.493231
0.472312
0.411665
0.548283
0.845375
0.763513
0.320727
0.821811
0.648987
0.252642
0.690848
0.737968
0.366464
0.375031
0.552646
0.74186
0.808967
0.532472
0.97707
0.216547
0.638156
0.519269
0.131027
0.478615
0.461284
0.238683
0.425593
0.374116
0.514426
0.828204
0.198994
0.254488
0.507906
0.501386
0.787936
0.392558
0.826454
0.437029
0.621252
1.06404
0.573669
0.709543
0.493751
0.416781
0.878054
0.249149
1.236
0.470615
0.546433
1.18471
0.425439
1.07184
0.727934
0.574997
1.28576
0.599598
0.872074
0.486632
0.563315
0.52877
0.907812
0.234739
0.912034
0.308342
0.658108
0.605712
0.606366
0.52186
0.420541
0.486153
0.33098
0.422558
1.07207
0.499382
0.443609
0.824485
0.639936
0.425146
0.395121
0.33019
0.583948
0.674353
0.611099
0.133745
1.0773
0.297392
1.21371
0.586662
0.852701
0.429423
0.995776
0.903121
0.709349
0.368099
0.454284
0.311654
1.29497
0.603797
0.604628
0.452974
0.197862
0.976756
0.66223
0.706457
0.686547
0.298091
0.233497
0.828355
0.471458
0.745566
0.486308
1.41815
0.648743
0.693122
0.819894
0.377971
0.900747
0.567011
0.887871
1.02163
0.549338
0.810558
0.554694
0.645013
0.591364
0.872669
0.152933
0.227766
0.685444
0.87625
0.68815
0.491597
0.752222
0.629712
0.589591
0.806266
0.47968
0.463003
1.03909
0.539201
0.563275
0.600082
0.539868
0.83006
0.562655
0.985086
0.640287
0.585079
0.768132
0.558212
0.689826
0.880838
0.692118
0.614008
0.956455
0.209059
0.655807
0.364437
0.74368
0.980199
0.455751
0.158419
0.490854
0.613554
0.377087
0.576015
0.367166
1.0501
0.204291
0.550102
0.338693
0.487869
0.363496
0.420363
0.8065
0.782197
0.482532
0.541995
0.670422
0.598742
0.91559
0.353056
0.721097
0.317527
0.8275
0.408978
0.648277
0.613118
0.813532
0.613507
0.546946
0.339526
0.444613
0.550958
0.548974
0.611906
0.444614
0.631644
0.357352
0.831518
0.225843
0.727118
0.329701
0.460564
0.864731
0.327526
0.635295
1.04665
0.280726
0.95754
0.601196
1.00343
0.370909
0.384166
0.550972
0.487389
0.769484
0.994514
0.742306
0.687465
1.12716
0.665373
0.598071
1.30923
0.450091
0.441494
0.765329
0.681641
1.06121
0.439396
1.49975
0.997607
0.630656
0.524278
0.527012
0.249185
0.754438
0.437046
0.531021
0.930081
1.21736
0.336729
0.52673
0.728171
0.605464
0.445413
0.685631
0.510201
0.947062
0.622719
0.63894
0.430562
0.438908
0.59381
0.423045
1.30835
0.493984
1.3307
0.380944
0.45012
0.671509
0.583588
0.598889
0.233955
0.318416
1.19548
0.885912
0.403245
0.991008
0.475972
0.485566
0.493762
0.437818
0.509549
0.481193
0.84942
0.83062
0.354402
0.692622
0.21049
1.27497
0.327384
0.506119
0.62917
0.651766
0.800225
0.759116
0.569257
0.461871
0.360976
0.348606
0.326734
1.28911
0.557357
0.817191
0.381213
0.719025
0.769094
0.51832
0.315311
0.791628
0.95144
0.514829
0.596389
0.634998
0.333607
0.187228
0.359969
1.06634
0.452602
0.485467
0.187379
0.99893
0.824041
0.688053
0.452625
0.96076
1.15251
0.49116
0.533245
0.721299
0.388318
0.641577
0.34757
0.406119
0.960473
0.884631
0.780435
0.770813
0.627236
0.0929009
0.658468
0.372731
0.21989
0.629463
0.214574
0.657181
0.61129
0.381201
0.148939
0.60183
0.973298
1.02295
0.501718
1.17683
0.828251
0.649906
0.944376
0.265843
0.924044
0.519077
0.293191
0.607664
0.694093
0.416519
0.481339
0.371838
0.981749
0.294087
0.494121
0.499724
0.592978
0.601187
0.131908
0.669376
0.603098
0.535332
0.424242
0.656797
0.349863
0.969868
0.67481
0.722227
0.711903
0.142851
0.429342
0.562977
0.812523
0.538752
0.730229
0.586181
1.44958
0.306565
0.519187
0.560495
0.632672
0.476696
0.736016
0.533877
0.554774
0.292287
0.427556
0.201829
0.527551
0.455417
0.30832
0.455697
0.633592
0.466691
0.234924
0.442972
0.446856
0.424927
0.415332
0.289903
0.296703
0.420744
0.182774
0.889846
0.961488
0.296434
0.606435
0.528186
0.657783
0.832574
0.593413
1.02903
0.674402
0.28182
0.766347
0.498213
0.686229
0.395853
1.18097
0.744928
0.768224
0.518267
0.600407
0.601786
0.636807
0.357958
0.386583
0.755717
0.981273
0.339073
0.643867
0.366517
0.601384
0.45176
0.951811
0.40658
0.394733
0.328241
0.990555
0.890958
0.384627
1.19375
0.592355
0.374828
0.67504
0.490259
0.410823
0.659268
0.875505
0.620155
0.630254
0.665594
0.381886
1.05048
0.531476
0.775994
0.770088
0.623691
0.628103
0.686892
0.705281
0.458668
1.03592
0.52676
0.735571
0.503168
0.450225
0.43534
0.884276
0.657515
0.563173
0.692798
0.844283
0.749574
0.753138
0.754833
0.657082
0.80064
0.364105
1.21201
0.648543
0.549393
0.560164
0.292468
0.401767
1.01974
1.01552
0.516569
1.37905
0.364205
0.635903
0.700474
0.331917
0.489605
0.479191
0.844553
0.508094
0.838126
0.690979
0.711522
0.228891
0.7122
0.311854
0.506138
0.981777
1.12787
0.372665
0.873108
0.943508
0.918538
0.669223
0.764336
0.883435
0.505787
0.253782
0.173551
0.70204
0.362981
0.830185
1.08159
0.775491
0.539742
0.556995
1.07464
0.485265
0.451011
0.334204
0.41332
0.358084
0.86318
0.69665
0.488067
0.47788
0.439737
0.585959
0.503147
0.331034
0.576698
0.689561
0.46005
0.147954
1.33874
0.621673
0.76886
0.937957
0.26957
0.45084
0.541494
1.07237
0.482786
0.611173
0.466132
0.509745
0.956792
0.158297
0.453342
0.90725
0.0920255
0.429939
0.848466
0.596087
0.585848
0.895376
1.27567
0.947068
0.871633
0.109811
0.929703
0.763499
0.842018
0.618093
0.421433
0.693773
0.8899
0.826679
0.626801
0.56453
0.851022
0.522951
0.996001
0.47731
0.22129
0.639171
0.466935
0.487071
0.471849
0.518682
0.486678
1.20883
0.426563
0.785477
0.358104
0.975116
0.321266
0.394983
0.235841
0.747236
0.467353
0.572367
0.52442
0.56289
0.425611
0.608289
0.183325
1.05458
0.893201
0.754349
0.467826
0.671597
0.798042
0.29819
0.640875
0.669817
0.727842
0.220303
0.320184
0.229393
1.01185
0.760971
0.493247
0.994085
0.280591
0.506913
0.508868
0.559889
0.311974
0.569852
0.432316
0.593997
0.520161
0.857251
0.903429
0.317669
0.495702
0.550188
0.310334
0.475935
1.29129
0.7676
0.595549
0.241683
0.379971
0.970196
0.175493
0.490484
0.781876
0.497405
0.993708
0.456783
1.45318
0.578127
0.937054
0.835377
0.884981
0.265766
0.16203
0.386258
0.646346
0.522508
0.354239
0.247192
0.298622
0.717889
0.748151
0.958942
0.468495
0.315104
0.242679
0.547154
0.8132
0.751582
0.909144
0.377272
0.763842
1.27581
1.16226
0.693232
0.438774
1.0183
0.520963
0.63033
0.467477
1.06927
0.7399
0.285398
0.338593
0.596897
0.635643
0.837068
1.1769
0.891589
0.132124
0.681199
0.774718
0.943653
0.475728
0.85018
0.535286
1.1603
1.07781
0.520911
0.401625
0.24834
0.145121
0.826568
0.418896
1.05837
0.608257
1.15935
0.618293
0.740562
0.350647
0.483466
0.610078
0.441793
0.49186
0.736456
0.421057
0.796086
0.985619
0.662765
0.968219
0.253292
0.963383
0.476086
0.440677
0.563492
1.03776
0.396879
0.749403
0.881434
0.491728
0.73456
0.502019
0.449963
0.474457
0.811427
0.728866
1.01886
0.250926
0.620378
0.4264
1.27521
0.703388
0.784245
0.460939
0.87268
0.474754
0.552875
0.507545
0.405074
1.27231
0.81829
0.810786
0.371191
0.631471
0.627656
0.198263
0.751161
0.53264
0.551612
0.477344
0.840296
0.486592
0.449856
0.276622
0.720952
0.679075
0.371783
0.208499
0.641342
0.340886
0.698113
0.539085
0.364865
0.839149
0.306386
0.864349
0.530118
0.501772
0.632382
0.867006
0.884864
0.508449
0.445624
0.381584
0.642948
0.580688
0.502211
0.401892
1.46967
0.87155
0.65246
0.270505
0.964448
0.691978
1.07336
1.12522
0.581956
0.634537
0.702007
0.627811
0.789464
0.467325
0.713264
0.786196
0.505703
0.459588
0.601529
0.271847
0.606162
1.00475
0.941252
1.36221
0.375361
0.685952
0.491979
0.481133
0.53592
0.603338
0.721168
0.448565
1.30512
0.558574
1.04126
0.165792
0.154756
0.4233
0.415427
0.532162
0.526396
0.647963
0.533778
0.73738
0.425993
0.670695
0.485899
0.864285
0.990124
0.794117
0.459056
0.687446
0.484036
0.583052
0.699057
0.991584
0.569573
0.339592
0.57292
0.910349
0.304646
0.766148
0.573782
0.703614
0.858774
0.495351
1.07253
0.891941
0.825004
0.447841
0.388188
0.352112
0.485575
0.941496
0.296227
0.837503
0.437311
0.636139
0.294231
0.356405
0.87865
0.6959
0.471198
0.161763
0.762614
0.438836
0.882697
0.319625
0.446965
0.582957
0.411949
0.444404
0.568947
0.534127
1.07747
0.564549
0.456548
0.344025
0.893818
0.723858
0.470939
0.510103
0.519605
0.672424
0.641614
0.641725
0.512087
0.297567
0.963195
0.354278
0.837327
0.855293
0.555066
0.35495
0.409789
0.863665
1.19484
0.486962
0.798025
0.879543
0.897472
1.2993
1.18225
0.587626
0.851816
0.509101
0.569031
1.01635
0.930773
0.82045
0.399822
0.433472
0.478507
0.72261
0.597658
0.582395
0.515458
0.780094
0.352215
0.522167
0.703076
0.684617
0.343396
0.648154
0.9225
0.564254
0.70409
0.440979
0.803562
0.474009
0.380911
1.03148
1.26595
0.654204
0.373644
0.417634
0.324793
0.930497
0.517791
0.761138
0.39367
0.398886
0.51217
0.326809
0.810677
0.708621
0.541619
0.262884
0.690025
0.414046
0.594492
0.315223
0.697363
0.355297
1.04885
0.580621
0.938367
1.02882
0.415502
1.45682
0.637387
0.694246
0.670995
0.517964
1.18489
0.494137
0.850697
0.544673
0.621712
1.40066
0.485526
0.477035
0.596031
0.353453
0.52024
0.818582
1.15599
0.879598
0.442024
0.567675
0.912222
0.281404
0.61064
0.479347
0.371729
0.568991
1.15768
0.536228
0.761403
0.491144
0.556165
0.206693
0.581261
1.1251
0.815604
1.24258
0.645525
0.179432
0.726449
0.940024
0.472784
0.531431
0.382949
0.422085
0.574812
0.367422
0.264103
0.307848
0.493898
1.1189
0.546275
0.408952
0.436859
0.653419
0.185598
0.644638
0.462707
0.719106
0.741611
0.200415
0.560082
0.56383
0.93483
0.56595
0.916261
1.29211
0.450756
0.858503
0.809445
0.540635
0.527407
0.582343
1.16662
0.599956
0.601663
0.591737
0.310341
0.854365
0.432592
0.384654
0.576551
1.12972
1.11794
0.845915
0.831652
0.844523
0.722359
0.923894
0.316348
0.492888
0.516329
0.928161
0.591797
0.900772
0.591587
0.874051
0.517232
0.706468
0.440898
0.385644
0.927176
0.812533
0.4786
0.327448
0.821604
0.474648
0.352814
0.490613
0.457388
0.344852
0.75301
0.354456
0.765958
0.953785
0.699312
0.616749
0.668848
0.542005
0.954645
0.705151
0.336972
1.00545
1.07254
0.18777
0.489479
0.858368
0.20141
0.697361
0.614359
0.391797
0.665219
0.336749
0.342045
0.732328
1.29333
0.567856
0.362915
0.96573
0.258707
1.00145
0.457601
0.236204
0.370722
0.460531
0.835673
0.650087
0.583821
0.426649
0.793574
0.723988
0.36275
0.859323
0.841677
1.22684
0.74016
0.345926
1.01777
0.737326
0.941904
0.822618
0.196542
0.337425
0.776195
0.941123
1.24707
0.798466
1.0239
0.345827
0.676843
0.577319
0.608211
0.346782
0.305267
0.504291
0.853653
0.992046
0.717849
0.347843
0.636717
0.325727
0.470928
0.474605
0.904246
0.918219
0.434161
0.507874
0.437607
1.01986
1.00532
0.321726
0.364952
0.469913
0.502974
0.615889
1.35898
0.367736
0.613267
0.698351
0.345554
0.4355
0.83575
0.170058
0.652896
0.399216
0.424012
0.833184
0.477359
0.706146
0.708525
0.992096
0.566267
0.463987
0.56944
0.662567
0.0851118
0.546536
0.331738
0.979206
0.854105
0.373662
0.385486
0.878682
0.691665
0.868383
0.270995
0.510725
0.304064
0.57463
0.79039
1.14353
0.894076
0.907684
0.626121
0.965111
0.817857
0.90169
0.357263
0.354885
0.532795
0.926201
0.305199
0.289363
0.358019
0.968733
0.80054
0.340296
0.577804
0.40951
0.438158
0.408679
0.335759
0.84255
0.972889
0.966705
0.333912
0.609366
0.284046
0.734662
0.416176
0.370405
0.809896
0.554563
0.679494
0.496691
0.348854
0.370591
0.40263
0.847693
0.587429
0.628501
0.875017
0.153904
1.19433
1.22245
0.746302
0.917571
0.752108
0.388953
0.50569
0.792663
0.707401
0.573636
1.06121
0.62187
0.734013
0.524189
0.493973
0.603625
0.784868
0.399284
0.484754
0.429058
0.717228
0.419035
0.604189
0.324828
0.785985
0.553693
0.504341
0.190448
0.982682
0.955728
0.149761
0.465856
0.383209
0.305525
0.493157
0.671628
0.493744
0.489957
0.29405
0.598543
0.138554
0.436704
0.698735
0.733278
0.416396
0.532396
0.93209
0.576773
1.23113
0.59134
[truncated: 8,982 more rows]

## Sheet: Fig3
Properties	Gradient attribution map
eXX	1.0
eKIN	0.5163382291793823
eNE	0.426318883895874
eAT	0.3840390145778656
eMBD	0.37423789501190186
eNN	0.37119847536087036
mPOL	0.3425664007663727
eEE	0.2213384211063385
HOMO_0	0.1273011416196823
LUMO_0	0.1217191070318222
HLgap	0.11652231961488724
dimension	0.10553077608346939
HOMO_1	0.09105850756168365
HOMO_2	0.08893262594938278
DIP	0.07796911150217056
LUMO_2	0.07568453252315521
LUMO_1	0.07468381524085999

## Sheet: Fig 4a
eXX	eKIN	heavy_atom_composition_index
-44.8466	1096.31	20
-132.322	3656.2	10
-202.476	5715.67	4
-202.485	5715.76	4
-202.483	5715.58	4
-202.485	5715.58	4
-263.546	7787.48	28
-263.556	7787.68	28
-197.363	5682.32	4
-197.359	5682.22	4
-212.625	5782	4
-212.636	5782.11	4
-212.628	5781.99	4
-212.632	5782.01	4
-212.624	5781.92	4
-212.641	5782.3	4
-197.35	5686.82	4
-197.353	5686.77	4
-192.222	5653.3	4
-207.489	5748.97	4
-207.5	5748.9	4
-207.497	5749.01	4
-207.504	5749.24	4
-197.349	5686.83	4
-197.345	5686.83	4
-207.499	5748.94	4
-207.501	5749.12	4
-197.351	5687.01	4
-212.601	5781.74	4
-212.611	5781.8	4
-122.205	3594.22	10
-212.561	5781.65	4
-202.512	5720.23	4
-202.426	5715.89	4
-192.154	5652.37	4
-212.6	5781.93	4
-212.605	5781.88	4
-212.595	5781.9	4
-212.604	5781.88	4
-202.528	5720.33	4
-202.529	5720.33	4
-212.52	5780.83	4
-212.524	5780.86	4
-212.517	5780.79	4
-212.52	5780.77	4
-212.529	5780.83	4
-207.488	5747.01	4
-207.49	5747.04	4
-207.518	5746.98	4
-212.506	5780.76	4
-212.519	5780.82	4
-212.518	5780.77	4
-212.518	5780.77	4
-207.435	5748.51	4
-207.44	5748.48	4
-207.416	5748.52	4
-207.445	5748.52	4
-132.223	3655.04	10
-202.325	5715.36	4
-202.33	5715.48	4
-212.356	5779.09	4
-212.403	5779.33	4
-207.633	5747.79	4
-207.683	5747.78	4
-207.669	5747.49	4
-207.705	5747.74	4
-212.476	5780.44	4
-212.511	5780.67	4
-207.352	5747.46	4
-207.367	5747.7	4
-207.366	5747.44	4
-207.375	5747.49	4
-207.361	5747.58	4
-202.248	5714.31	4
-202.249	5714.29	4
-209.576	6153.25	0
-209.578	6153.25	0
-207.859	5750.41	4
-207.767	5748.6	4
-207.767	5748.61	4
-207.791	5748.76	4
-135.797	4162.54	1
-197.67	5687.02	4
-204.676	6121.24	0
-204.674	6121.09	0
-207.463	5748.66	4
-207.461	5748.64	4
-207.472	5748.72	4
-207.474	5748.62	4
-207.472	5748.58	4
-202.358	5715.36	4
-202.353	5715.32	4
-204.602	6120.5	0
-204.598	6120.61	0
-211.289	6256.41	23
-206.384	6226.42	23
-216.359	6288.19	23
-211.226	6255.12	23
-216.364	6289.35	23
-216.357	6289.32	23
-216.356	6289.32	23
-216.365	6289.37	23
-140.886	4196.35	1
-216.246	6288.94	23
-216.246	6288.94	23
-216.094	6288.32	23
-216.266	6289.1	23
-216.089	6288.21	23
-216.086	6288.22	23
-216.084	6288.21	23
-216.089	6288.21	23
-216.354	6289.22	23
-216.096	6288.35	23
-216.101	6288.35	23
-216.108	6288.36	23
-216.095	6288.33	23
-216.1	6288.35	23
-216.109	6288.38	23
-210.938	6255.26	23
-210.941	6255.25	23
-210.938	6255.26	23
-210.941	6255.25	23
-205.804	6221.9	23
-205.803	6221.88	23
-221.198	6322.26	23
-221.2	6322.31	23
-221.198	6322.23	23
-221.198	6322.23	23
-221.193	6322.19	23
-221.208	6322.48	23
-210.879	6256.82	23
-210.879	6256.81	23
-135.724	4164.17	1
-216.075	6289.22	23
-216.052	6289.2	23
-216.064	6289.24	23
-216.065	6289.25	23
-216.082	6289.54	23
-210.909	6257.06	23
-210.938	6257.62	23
-216.069	6289.15	23
-216.064	6289.37	23
-210.904	6257.06	23
-221.165	6321.77	23
-221.176	6321.83	23
-221.14	6321.87	23
-216.029	6289.95	23
-210.986	6256.15	23
-205.779	6223.8	23
-221.171	6322.13	23
-221.179	6322.12	23
-221.171	6322.12	23
-221.179	6322.13	23
-140.704	4194.42	1
-216.095	6290.32	23
-216.11	6290.56	23
-216.111	6290.58	23
-216.057	6290.21	23
-216.051	6290.26	23
-216.051	6290.25	23
-221.005	6320.27	23
-221.003	6320.22	23
-221.007	6320.2	23
-220.982	6320.07	23
-220.987	6320.06	23
-220.999	6320.05	23
-210.84	6255.87	23
-210.852	6255.65	23
-210.866	6255.65	23
-210.941	6257.19	23
-210.935	6257.11	23
-205.747	6223.53	23
-215.983	6288.53	23
-216.011	6288.58	23
-216.007	6288.8	23
-216.014	6288.72	23
-210.889	6255.65	23
-210.887	6255.62	23
-215.93	6288.23	23
-215.943	6288.17	23
-215.953	6288.22	23
-215.952	6288.21	23
-160.58	4253.7	11
-216.158	6287.12	23
-216.188	6287.25	23
-215.951	6288.18	23
-215.963	6288.13	23
-215.957	6288.15	23
-220.97	6319.92	23
-220.992	6320.01	23
-215.999	6288.82	23
-216.012	6288.81	23
-215.84	6286.96	23
-215.849	6286.89	23
-215.847	6287.07	23
-215.848	6287.08	23
-210.715	6253.69	23
-210.731	6253.91	23
-216.436	6290.61	23
-211.311	6258.72	23
-216.325	6288.59	23
-216.358	6288.8	23
-211.185	6256.76	23
-160.468	4251.86	11
-205.755	6223.43	23
-216.03	6288.72	23
-216.036	6288.74	23
-216.015	6288.57	23
-216.044	6288.71	23
-216.026	6288.78	23
-210.924	6255.37	23
-210.913	6255.35	23
-218.03	6691.1	3
-222.888	6723.57	3
-222.847	6723.19	3
-222.843	6723.26	3
-222.858	6723.33	3
-223.415	6724.53	3
-223.421	6724.88	3
-223.421	6724.88	3
-218.184	6691.19	3
-165.319	4285.2	11
-165.321	4285.17	11
-228.334	6755.95	3
-228.331	6756.1	3
-228.332	6756.07	3
-228.327	6756.13	3
-228.303	6755.99	3
-228.316	6756.06	3
-223.278	6723.6	3
-223.269	6723.54	3
-223.301	6723.91	3
-228.318	6756.08	3
-228.314	6756.07	3
-228.318	6756.1	3
-228.345	6755.99	3
-228.328	6755.98	3
-228.337	6756.1	3
-222.602	6721.26	3
-228.249	6755.05	3
-228.258	6754.94	3
-228.256	6754.96	3
-228.244	6754.98	3
-228.252	6755.04	3
-228.246	6755.24	3
-223.198	6722.84	3
-223.332	6723.67	3
-223.354	6724	3
-223.105	6722.87	3
-223.098	6723.09	3
-223.107	6723	3
-228.174	6754.23	3
-228.171	6754.48	3
-228.165	6754.13	3
-222.662	6721.74	3
-222.679	6722.62	3
-222.678	6721.73	3
-85.0323	2159.54	26
-165.286	4284.92	11
-223.509	6723.14	3
-223.51	6723.36	3
-223.508	6723.16	3
-223.534	6723.18	3
-223.41	6723.12	3
-223.253	6722.28	3
-223.26	6722.34	3
-223.261	6722.42	3
-223.257	6722.28	3
-223.284	6722.43	3
-228.358	6756.21	3
-228.356	6756.19	3
-228.362	6756.26	3
-228.356	6756.11	3
-228.351	6756.11	3
-228.368	6756.15	3
-218.181	6691.25	3
-218.175	6691.21	3
-218.227	6691.16	3
-213.028	6657.3	3
-218.506	6691.84	3
-223.491	6723.54	3
-218.325	6691.23	3
-154.991	4218.5	11
-155.007	4218.68	11
-223.397	6722.93	3
-223.356	6722.82	3
-223.361	6722.61	3
-218.206	6691.03	3
-218.212	6690.86	3
-218.187	6689.71	3
-217.645	6689.82	3
-217.669	6690.14	3
-217.678	6690.03	3
-217.659	6689.98	3
-212.47	6655.93	3
-212.468	6656.01	3
-235.918	6344.41	5
-235.916	6344.23	5
-235.918	6344.26	5
-149.85	4184.81	11
-240.758	6377.63	5
-240.757	6377.62	5
-240.836	6379.01	5
-240.831	6379	5
-240.829	6378.98	5
-240.836	6379	5
-240.792	6377.68	5
-240.777	6377.73	5
-240.779	6377.76	5
-240.777	6377.73	5
-240.777	6377.74	5
-240.779	6377.77	5
-240.775	6377.7	5
-240.792	6377.69	5
-240.895	6378.15	5
-240.809	6378.85	5
-240.83	6378.99	5
-240.825	6378.96	5
-240.826	6378.97	5
-240.828	6378.96	5
-240.773	6377.65	5
-240.774	6377.67	5
-240.762	6377.63	5
-240.761	6377.59	5
-240.772	6377.62	5
-240.762	6377.61	5
-240.764	6377.64	5
-240.77	6377.58	5
-240.776	6377.69	5
-240.774	6377.66	5
-240.85	6379.16	5
-240.858	6379.14	5
-144.652	4150.37	11
-240.756	6377.57	5
-240.757	6377.58	5
-240.753	6377.47	5
-240.764	6377.6	5
-240.768	6377.66	5
-240.765	6377.62	5
-240.765	6377.57	5
-240.763	6377.55	5
-240.773	6377.58	5
-240.769	6377.67	5
-240.768	6377.63	5
-240.731	6377.28	5
-240.736	6377.22	5
-240.738	6377.26	5
-245.619	6411.01	5
-245.619	6410.8	5
-245.616	6410.91	5
-245.616	6410.92	5
-245.617	6410.85	5
-245.618	6410.85	5
-245.618	6410.88	5
-245.618	6410.88	5
-245.618	6410.89	5
-245.62	6410.83	5
-245.55	6410.24	5
-245.562	6410.31	5
-245.562	6410.32	5
-245.596	6410.59	5
-245.597	6410.6	5
-245.586	6410.6	5
-245.597	6410.64	5
-245.597	6410.64	5
-245.585	6410.58	5
-245.577	6410.67	5
-245.598	6410.67	5
-245.543	6410.19	5
-245.584	6410.64	5
-245.586	6410.58	5
-245.596	6410.68	5
-245.583	6410.55	5
-160.181	4252.14	11
-160.187	4252.12	11
-230.702	6311.68	5
-230.681	6311.83	5
-235.813	6344.64	5
-235.615	6344.49	5
-235.608	6344.59	5
-235.608	6344.58	5
-235.619	6344.52	5
-235.615	6344.49	5
-230.502	6311.11	5
-230.497	6311.13	5
-230.498	6311.14	5
-230.504	6311.15	5
-235.816	6345.77	5
-230.696	6312.81	5
-230.69	6312.81	5
-160.182	4252.23	11
-235.831	6345.75	5
-230.718	6313.08	5
-230.715	6313.06	5
-230.659	6312.42	5
-230.659	6312.42	5
-235.764	6345.1	5
-235.764	6345.1	5
-235.762	6345.1	5
-235.762	6345.1	5
-235.692	6345.98	5
-230.594	6312.8	5
-235.597	6344.19	5
-235.6	6344.23	5
-235.607	6344.18	5
-235.612	6344.29	5
-230.49	6310.9	5
-230.493	6310.94	5
-230.501	6310.96	5
-155.122	4218.88	11
-235.639	6344.75	5
-235.64	6344.85	5
-235.642	6344.65	5
-235.646	6344.77	5
-235.639	6344.87	5
-235.649	6344.81	5
-230.575	6311.56	5
-219.881	6244	5
-230.163	6311.5	5
-230.174	6311.64	5
-230.172	6311.49	5
-230.178	6311.57	5
-225.016	6277.71	5
-225.033	6277.93	5
-225.028	6277.82	5
-225.03	6277.97	5
-230.173	6311.33	5
-230.18	6311.5	5
-230.179	6311.61	5
-225.034	6277.8	5
-225.04	6277.98	5
-225.031	6277.63	5
-219.837	6243.26	5
-160.155	4251.83	11
-160.16	4251.71	11
-235.295	6344.3	5
-235.294	6344.29	5
-235.287	6344.22	5
-235.296	6344.17	5
-235.302	6344.21	5
-235.302	6344.23	5
-235.306	6344.14	5
-235.303	6344.09	5
-230.184	6310.98	5
-230.173	6310.83	5
-230.189	6311	5
-230.187	6310.83	5
-219.867	6243.98	5
-219.859	6243.89	5
-214.622	6208.73	5
-225.076	6277.68	5
-225.067	6277.54	5
-225.068	6277.56	5
-235.36	6344.99	5
-235.358	6345.03	5
-235.355	6344.9	5
-235.363	6345.03	5
-230.22	6311.4	5
-230.225	6311.37	5
-235.362	6345.1	5
-235.375	6345.26	5
-235.363	6344.98	5
-235.364	6345.08	5
-235.369	6344.92	5
-235.356	6344.81	5
-235.356	6344.81	5
-235.362	6345.11	5
-235.365	6345.11	5
-240.454	6377.51	5
-240.455	6377.53	5
-240.454	6377.53	5
-240.46	6377.66	5
-235.373	6345.29	5
-235.364	6345.05	5
-235.366	6345.14	5
-235.366	6345.14	5
-235.369	6345.27	5
-235.367	6345.23	5
-155.048	4218.52	11
-230.263	6311.58	5
-230.254	6311.46	5
-230.254	6311.46	5
-230.263	6311.58	5
-235.316	6344.48	5
-235.318	6344.51	5
-235.328	6344.52	5
-235.323	6344.48	5
-235.322	6344.44	5
-235.328	6344.39	5
-230.208	6311.16	5
-230.211	6311.17	5
-230.215	6311.16	5
-230.215	6311.15	5
-230.224	6311.44	5
-235.367	6344.96	5
-235.371	6345.21	5
-235.328	6344.73	5
-235.336	6344.71	5
-235.316	6344.64	5
-235.317	6344.54	5
-235.334	6344.68	5
-235.32	6344.56	5
-230.212	6311.2	5
-230.22	6311.45	5
-235.256	6343.91	5
-235.276	6343.87	5
-235.275	6343.85	5
-230.166	6310.67	5
-230.162	6310.71	5
-230.166	6310.66	5
-230.162	6310.71	5
-240.514	6378.08	5
-235.352	6344.93	5
-235.355	6345.07	5
-167.635	4686.54	25
-230.218	6311.32	5
-240.381	6376.81	5
-235.286	6343.86	5
-240.459	6377.64	5
-240.46	6377.64	5
-240.429	6377.41	5
-240.427	6377.37	5
-240.437	6377.41	5
-235.322	6344.1	5
-235.328	6344.14	5
-225.047	6277.33	5
-235.402	6344.66	5
-230.264	6311.73	5
-225.121	6277.35	5
-167.492	4685.87	25
-167.487	4685.8	25
-230.255	6311.32	5
-230.257	6311.28	5
-225.141	6277.84	5
-240.481	6377.95	5
-240.489	6377.85	5
-240.488	6377.83	5
-240.485	6377.9	5
-240.486	6377.84	5
-240.5	6378.04	5
-240.497	6377.93	5
-235.327	6344.74	5
-235.341	6344.91	5
-235.343	6344.94	5
-235.334	6344.65	5
-235.346	6344.77	5
-235.333	6344.7	5
-235.336	6344.85	5
-235.332	6344.69	5
-235.332	6344.69	5
-235.334	6344.72	5
-230.189	6311.04	5
-230.198	6310.96	5
-230.194	6311.07	5
-230.195	6311.08	5
-230.204	6311.22	5
-240.493	6377.9	5
-240.494	6377.92	5
-240.493	6377.99	5
-240.493	6378.06	5
-240.495	6377.92	5
-235.337	6344.77	5
-235.34	6344.9	5
-235.34	6344.61	5
-235.339	6344.89	5
-235.335	6344.73	5
-235.336	6344.67	5
-230.197	6311.25	5
-230.197	6311.25	5
-230.197	6311.11	5
-240.506	6377.95	5
-240.509	6378.11	5
-240.509	6378.11	5
-240.51	6378.1	5
-240.511	6378.1	5
-240.494	6377.94	5
-172.476	4719.11	25
-172.474	4719.09	25
-240.423	6377.3	5
-240.443	6377.31	5
-240.427	6377.37	5
-240.425	6377.34	5
-240.425	6377.32	5
-240.443	6377.3	5
-240.443	6377.36	5
-240.433	6377.28	5
-235.331	6344.24	5
-235.33	6344.2	5
-235.337	6344.21	5
-235.331	6344.25	5
-235.337	6344.22	5
-235.33	6344.2	5
-235.427	6344.9	5
-230.233	6311.31	5
-225.044	6276.96	5
-240.484	6377.92	5
-240.482	6377.92	5
-240.484	6377.92	5
-240.482	6377.88	5
-240.493	6377.89	5
-240.492	6377.83	5
-240.487	6377.84	5
-240.486	6377.82	5
-240.489	6377.86	5
-240.486	6377.81	5
-240.489	6377.81	5
-240.488	6377.8	5
-240.487	6377.81	5
-240.491	6378.02	5
-240.491	6378.02	5
-240.488	6378.02	5
-240.49	6378.04	5
-240.491	6377.92	5
-240.487	6377.85	5
-240.488	6377.87	5
-240.488	6378.11	5
-235.427	6344.83	5
-235.427	6344.81	5
-240.454	6377.62	5
-240.464	6377.74	5
-240.458	6377.65	5
-240.454	6377.57	5
-240.457	6377.64	5
-240.455	6377.59	5
-240.457	6377.57	5
-240.457	6377.58	5
-240.469	6377.86	5
-240.462	6377.8	5
-235.347	6344.31	5
-235.351	6344.34	5
-235.354	6344.35	5
-235.353	6344.35	5
-235.35	6344.28	5
-235.35	6344.28	5
-235.359	6344.52	5
-157.161	4623.58	25
-245.164	7179.89	7
-245.152	7180.01	7
-244.947	7179.79	7
-242.945	6778.48	14
-242.941	6778.33	14
-242.938	6778.37	14
-242.931	6778.18	14
-242.802	6776.82	14
-242.826	6776.86	14
-242.827	6776.89	14
-243.119	6779.47	14
-243.127	6778.1	14
-243.154	6778.02	14
-242.983	6777.86	14
-242.983	6777.86	14
-243.111	6779.03	14
-243.061	6778.58	14
-151.916	4588.91	25
-242.862	6777.36	14
-247.978	6810.59	14
-244.931	7178.89	7
-244.544	7179.6	7
-255.028	7243.19	7
-172.44	4718.98	25
-250.024	7211.62	7
-249.811	7211.48	7
-249.964	7212.51	7
-249.98	7212.27	7
-249.969	7212.35	7
-249.964	7212.52	7
-249.98	7212.27	7
-243.114	6777.78	14
-243.158	6777.83	14
-250.163	7212.05	7
-250.151	7211.74	7
-244.706	7178.77	7
-162.376	4657.4	25
-247.929	6811.76	14
-247.926	6811.7	14
-247.916	6811.52	14
-247.913	6811.5	14
-247.935	6811.64	14
-247.912	6811.63	14
-247.915	6811.66	14
-247.923	6811.65	14
-247.93	6811.63	14
-247.92	6811.5	14
-247.929	6811.91	14
-247.935	6811.92	14
-247.928	6811.85	14
-247.928	6811.88	14
-237.824	6749.92	14
-237.819	6749.91	14
-237.82	6749.92	14
-237.825	6749.95	14
-247.996	6813.11	14
-247.989	6813.07	14
-247.995	6813.1	14
-248.001	6813.1	14
-247.92	6811.72	14
-247.924	6811.56	14
-247.96	6811.85	14
-247.943	6811.9	14
-247.946	6811.92	14
-247.941	6811.88	14
-247.948	6811.9	14
-247.945	6811.91	14
-247.947	6811.89	14
-247.959	6811.82	14
-247.975	6811.2	14
-247.969	6811.05	14
-247.867	6811.86	14
-247.862	6811.86	14
-247.865	6811.83	14
-247.865	6811.82	14
-247.858	6811.77	14
-238.108	6748.9	14
-172.363	4717.89	25
-172.362	4717.85	25
-247.785	6810.55	14
-247.748	6810.44	14
-247.689	6810	14
-247.668	6810.13	14
-247.667	6810.13	14
-247.644	6810.04	14
-247.991	6811.09	14
-247.985	6811.01	14
-242.901	6778.67	14
-242.92	6778.56	14
-247.876	6811.8	14
-247.987	6813.06	14
-247.989	6813.15	14
-247.986	6813.1	14
-247.986	6813.04	14
-249.748	7212.39	7
-249.745	7212.43	7
-167.347	4684.2	25
-249.708	7212.18	7
-249.703	7212.12	7
-249.708	7212.19	7
-249.11	7208.67	7
-249.382	7211.06	7
-247.894	6811.96	14
-247.878	6811.88	14
-247.879	6811.91	14
-247.888	6811.92	14
-255.133	7246.08	7
-255.107	7245.97	7
-255.106	7245.93	7
-255.115	7246.06	7
-255.116	7246.08	7
-255.105	7245.95	7
-255.104	7245.92	7
-255.132	7246.07	7
-247.916	6811.52	14
-247.905	6811.41	14
-247.919	6811.49	14
-247.767	6810.5	14
-244.991	7181.31	7
-254.937	7245.61	7
-254.935	7245.66	7
-254.94	7245.74	7
-254.953	7245.55	7
-254.94	7245.54	7
-249.956	7212.63	7
-249.956	7212.67	7
-245.141	7182.41	7
-172.221	4716.34	25
-239.381	7147.72	7
-244.695	7180.48	7
-244.537	7180.67	7
-244.536	7180.67	7
-249.752	7212.43	7
-249.756	7212.44	7
-247.779	6811.6	14
-247.778	6811.59	14
-242.633	6778.53	14
-242.632	6778.55	14
-242.625	6778.6	14
-242.637	6778.52	14
-242.638	6778.43	14
-237.515	6745.27	14
-237.508	6745.18	14
-237.506	6745.19	14
-237.505	6745.08	14
-254.953	7245.88	7
-254.95	7245.8	7
-254.941	7245.48	7
-254.941	7245.52	7
-254.944	7245.74	7
-254.936	7245.74	7
-254.931	7245.65	7
-254.943	7245.49	7
-254.941	7245.45	7
-244.829	7184.18	7
-244.823	7184	7
-244.821	7184.11	7
-244.821	7183.95	7
-167.635	4686.07	25
-255.051	7246.03	7
-255.034	7245.97	7
-255.03	7245.91	7
-255.046	7245.96	7
-255.088	7245.99	7
-255.098	7245.99	7
-255.094	7245.81	7
-255.095	7245.84	7
-247.979	6813.13	14
-242.845	6778.02	14
-242.842	6777.98	14
-250.063	7213.52	7
-255.034	7245.98	7
-249.813	7212.94	7
-244.597	7181.24	7
-247.946	6811.88	14
-247.943	6811.86	14
-247.929	6811.78	14
-247.929	6811.8	14
-247.942	6811.85	14
-247.93	6811.81	14
-247.93	6811.81	14
-247.936	6811.78	14
-247.935	6811.8	14
-247.938	6811.8	14
-74.6533	2091.84	26
-167.313	4685.82	25
-167.318	4685.64	25
-247.903	6812.13	14
-247.905	6812.09	14
-247.909	6812.1	14
-247.906	6812.14	14
-247.911	6812.07	14
-242.737	6778.97	14
-242.742	6778.69	14
-242.74	6778.85	14
-242.754	6778.78	14
-237.637	6745.85	14
-237.642	6745.77	14
-247.788	6811.66	14
-247.791	6811.63	14
-247.794	6811.62	14
-247.792	6811.7	14
-247.789	6811.68	14
-247.785	6811.55	14
-247.641	6809.99	14
-247.644	6810.01	14
-247.657	6810.04	14
-247.671	6810.06	14
-247.676	6810.12	14
-247.915	6812.15	14
-247.917	6812.07	14
-242.762	6778.99	14
-237.658	6745.74	14
-247.799	6811.71	14
-247.8	6811.76	14
-247.786	6811.63	14
-247.787	6811.67	14
-247.792	6811.6	14
-247.786	6811.63	14
-247.783	6811.59	14
-247.798	6811.63	14
-247.784	6811.53	14
-247.789	6811.58	14
-247.929	6811.72	14
-247.928	6811.7	14
-247.923	6811.63	14
-162.2	4652.49	25
-247.794	6811.71	14
-247.799	6811.76	14
-247.797	6811.7	14
-247.797	6811.67	14
-247.795	6811.67	14
-247.802	6811.64	14
-247.797	6811.72	14
-247.801	6811.77	14
-247.786	6811.56	14
-247.793	6811.7	14
-247.787	6811.58	14
-247.792	6811.61	14
-247.788	6811.53	14
-247.803	6811.64	14
-247.799	6811.65	14
-247.795	6811.67	14
-247.792	6811.65	14
-242.629	6778.3	14
-242.63	6778.35	14
-242.639	6778.3	14
-242.643	6778.4	14
-242.625	6778.23	14
-242.623	6778.19	14
-242.646	6778.37	14
-242.637	6778.24	14
-237.519	6745.01	14
-237.517	6744.99	14
-237.531	6745.04	14
-237.518	6744.92	14
-237.512	6744.9	14
-237.515	6744.87	14
-242.656	6778.85	14
-242.665	6778.95	14
-242.664	6778.79	14
-242.67	6778.83	14
-242.671	6778.76	14
-242.682	6779	14
-242.666	6778.99	14
-242.672	6778.89	14
-242.679	6778.92	14
-242.666	6778.88	14
-247.766	6811.43	14
-247.768	6811.33	14
-247.765	6811.28	14
-247.756	6811.27	14
-247.767	6811.27	14
-247.769	6811.31	14
-237.589	6745.67	14
-237.585	6745.59	14
-252.775	6844.9	14
-252.779	6844.85	14
-252.77	6844.79	14
-252.781	6844.84	14
-252.772	6844.74	14
-252.787	6845.19	14
-252.789	6845.12	14
-252.781	6844.94	14
-252.775	6844.84	14
-252.779	6844.92	14
-252.783	6844.91	14
-252.777	6844.84	14
-252.771	6844.79	14
-252.769	6844.79	14
-252.775	6844.79	14
-227.181	6682.77	14
-232.329	6716.4	14
-232.345	6716.6	14
-232.34	6716.53	14
-232.347	6716.67	14
-232.345	6716.61	14
-232.35	6716.75	14
-227.11	6681.76	14
-237.508	6749.81	14
-237.501	6749.74	14
-237.514	6749.7	14
-237.513	6749.88	14
-237.514	6749.7	14
-227.163	6682.62	14
-227.156	6682.56	14
-221.877	6647.17	14
-232.393	6716.48	14
-232.389	6716.42	14
-232.389	6716.42	14
-247.64	6811.85	14
-247.636	6811.8	14
-247.649	6811.92	14
-247.636	6811.81	14
-247.651	6811.8	14
-247.655	6811.94	14
-247.643	6811.75	14
-247.644	6811.76	14
-247.638	6811.71	14
-247.656	6811.88	14
-247.643	6811.74	14
-247.644	6811.87	14
-247.639	6811.79	14
-247.669	6812.35	14
-247.681	6812.24	14
-247.674	6811.93	14
-247.67	6812.07	14
-237.541	6750.22	14
-237.539	6750.06	14
-247.607	6811.65	14
-247.625	6811.72	14
-247.61	6811.74	14
-247.616	6811.69	14
-247.608	6811.7	14
-247.607	6811.72	14
-247.618	6811.83	14
-175.94	5225.36	21
-175.94	5225.36	21
-237.53	6750.01	14
-237.535	6750.04	14
-237.535	6749.97	14
-237.553	6750.33	14
-247.643	6811.89	14
-247.645	6811.94	14
-247.648	6812	14
-247.643	6811.75	14
-247.653	6811.96	14
-247.664	6812.33	14
-247.639	6811.79	14
-237.531	6750.02	14
-237.537	6750.26	14
-237.496	6749.6	14
-237.493	6749.66	14
-237.495	6749.58	14
-237.493	6749.65	14
-252.744	6844.61	14
-252.747	6844.59	14
-252.755	6844.64	14
-252.737	6844.49	14
-252.763	6844.85	14
-252.753	6844.87	14
-247.659	6812.1	14
-247.659	6812.26	14
-237.538	6750.02	14
-252.704	6844.15	14
-242.624	6782.8	14
-252.731	6844.53	14
-252.724	6844.52	14
-252.723	6844.55	14
-252.712	6844.36	14
-252.721	6844.44	14
-252.725	6844.46	14
-181.047	5259.34	21
-181.042	5259.33	21
-242.65	6782.97	14
-242.656	6783.01	14
-232.368	6716.31	14
-232.368	6716.3	14
-242.584	6778.73	14
-242.581	6778.69	14
-242.545	6778.69	14
-242.558	6778.9	14
-232.453	6716.69	14
-247.642	6811.79	14
-247.638	6811.92	14
-247.649	6811.83	14
-247.647	6811.81	14
-247.644	6811.92	14
-247.642	6811.92	14
-247.643	6812.12	14
-247.636	6811.89	14
-237.506	6749.77	14
-237.512	6749.67	14
-237.512	6749.83	14
-237.511	6749.81	14
-237.522	6749.92	14
-247.66	6811.99	14
-247.652	6811.98	14
-247.651	6811.98	14
-247.644	6811.82	14
-247.654	6811.9	14
-237.51	6750.01	14
-237.511	6750.03	14
-237.511	6749.88	14
-252.745	6844.66	14
-252.752	6844.71	14
-252.758	6844.74	14
-252.738	6844.56	14
-252.744	6844.65	14
-252.757	6844.67	14
-252.751	6844.68	14
-252.755	6844.7	14
-252.759	6844.6	14
-252.759	6844.57	14
-252.739	6844.48	14
-252.757	6844.66	14
-252.76	6844.65	14
-252.742	6844.51	14
-252.762	6844.71	14
-170.719	5193.77	21
-170.738	5194.03	21
-252.715	6844.47	14
-242.666	6783.16	14
-242.665	6783.12	14
-242.673	6783.17	14
-242.668	6783.19	14
-242.674	6783.19	14
-242.666	6783.12	14
-242.578	6778.89	14
-232.318	6715.5	14
-252.751	6844.86	14
-252.742	6844.7	14
-252.748	6844.77	14
-252.751	6844.74	14
-252.755	6845.05	14
-252.742	6844.74	14
-252.745	6844.73	14
-252.754	6844.76	14
-252.745	6844.73	14
-252.743	6844.83	14
-252.755	6844.79	14
-242.677	6783.2	14
-242.68	6783.22	14
-242.68	6783.19	14
-242.68	6783.19	14
-242.681	6783.2	14
-242.681	6783.2	14
-242.686	6783.34	14
-252.669	6843.72	14
-252.687	6843.78	14
-252.667	6843.58	14
-252.683	6844.04	14
-252.676	6843.89	14
-252.658	6843.59	14
-252.674	6843.75	14
-252.672	6843.69	14
-252.664	6843.58	14
-252.667	6843.69	14
-252.671	6843.68	14
-252.67	6843.69	14
-252.676	6843.69	14
-252.66	6843.58	14
-252.646	6843.41	14
-252.654	6843.58	14
-252.661	6843.51	14
-252.667	6843.6	14
-252.648	6843.44	14
-252.661	6843.51	14
-252.661	6843.6	14
-252.652	6843.54	14
-252.664	6843.55	14
-252.665	6843.49	14
-249.386	7212.48	7
-249.403	7212.73	7
-249.41	7212.41	7
-249.407	7212.6	7
-249.406	7212.41	7
-249.398	7212.39	7
-249.389	7212.44	7
-249.396	7212.89	7
-249.76	7213.94	7
-249.763	7213.98	7
-249.772	7214.25	7
-249.767	7214.04	7
-181.013	5259.17	21
-249.395	7212.47	7
-249.406	7212.82	7
-249.411	7212.52	7
-249.408	7212.37	7
-249.763	7213.9	7
-249.76	7214.04	7
-249.406	7212.32	7
-249.401	7212.29	7
-249.394	7212.12	7
-249.408	7212.56	7
-254.49	7245.02	7
-254.5	7244.91	7
-254.507	7244.98	7
-254.87	7246.7	7
-254.893	7246.88	7
-244.265	7178.81	7
-244.288	7179.01	7
-244.288	7179.01	7
-244.264	7178.8	7
-244.627	7180.35	7
-254.555	7245.54	7
-254.553	7245.5	7
-254.559	7245.51	7
-254.553	7245.36	7
-254.55	7245.36	7
-254.512	7245.39	7
-254.528	7245.36	7
-254.511	7245.36	7
-254.519	7245.17	7
-254.516	7245.11	7
-254.516	7245.11	7
-254.527	7245.26	7
-254.533	7245.23	7
-254.527	7245.27	7
-254.912	7247.05	7
-254.914	7247.03	7
-254.91	7247.03	7
-254.909	7247.01	7
-254.907	7247.08	7
-254.908	7246.85	7
-254.908	7247.06	7
-175.931	5227.38	21
-247.648	6810.01	14
-247.643	6809.96	14
-247.648	6809.95	14
-247.648	6809.95	14
-247.648	6809.99	14
-247.674	6809.89	14
-247.645	6809.99	14
-247.663	6809.88	14
-242.484	6776.7	14
-242.492	6776.59	14
-242.483	6776.68	14
-242.493	6776.6	14
-242.51	6776.8	14
-237.372	6743.5	14
-237.371	6743.49	14
-237.404	6743.82	14
-247.636	6809.61	14
-247.61	6809.66	14
-247.636	6809.59	14
-252.663	6843.7	14
-252.67	6843.68	14
-252.67	6843.64	14
-252.675	6843.66	14
-252.665	6843.59	14
-252.667	6843.73	14
-252.674	6843.74	14
-252.672	6843.69	14
-252.663	6843.66	14
-252.662	6843.62	14
-252.654	6843.58	14
-252.669	6843.68	14
-252.668	6843.66	14
-247.557	6811.09	14
-242.445	6778.12	14
-252.467	6841.57	14
-252.522	6841.96	14
-252.521	6841.93	14
-247.592	6811.33	14
-247.602	6811.38	14
-247.595	6811.23	14
-247.587	6811.3	14
-247.582	6811.26	14
-247.608	6811.34	14
-247.604	6811.27	14
-247.608	6811.33	14
-242.495	6778.17	14
-242.49	6778.14	14
-242.488	6778.07	14
-242.484	6778.09	14
-242.504	6778.22	14
-242.488	6778.14	14
-175.898	5227.28	21
-252.757	6844.76	14
-252.755	6844.81	14
-252.758	6844.75	14
-252.767	6844.88	14
-252.754	6844.83	14
-252.755	6844.76	14
-252.744	6844.92	14
-252.76	6844.81	14
-247.602	6811.57	14
-247.577	6811.41	14
-247.603	6811.43	14
-247.595	6811.37	14
-247.591	6811.35	14
-247.591	6811.44	14
-247.579	6811.49	14
-247.612	6811.52	14
-247.575	6811.52	14
-242.478	6778.29	14
-242.485	6778.36	14
-242.489	6778.34	14
-242.488	6778.49	14
-242.496	6778.53	14
-242.494	6778.46	14
-252.514	6842.07	14
-252.516	6842.01	14
-252.516	6842.01	14
-252.557	6842.21	14
-234.463	7121.64	7
-249.596	7212.42	7
-249.598	7212.46	7
-249.613	7212.73	7
-249.626	7212.68	7
-249.615	7212.38	7
-249.629	7212.92	7
-249.614	7212.73	7
-249.702	7213.23	7
-249.698	7213.22	7
-249.69	7213.14	7
-249.688	7213.19	7
-249.648	7212.88	7
-249.699	7213.47	7
-249.73	7214	7
-249.733	7213.96	7
-244.761	7184.05	7
-244.752	7183.83	7
-259.875	7278.38	7
-180.843	5257.26	21
-254.744	7245.52	7
-254.78	7245.68	7
-239.664	7155.33	7
-259.925	7278.6	7
-259.914	7278.61	7
-259.926	7278.61	7
-259.918	7278.64	7
-259.917	7278.62	7
-259.902	7278.49	7
-259.927	7278.73	7
-259.917	7278.87	7
-259.911	7278.81	7
-259.927	7278.9	7
-259.911	7278.84	7
-259.907	7278.8	7
-259.92	7278.87	7
-259.903	7278.8	7
-259.91	7279.01	7
-259.917	7278.88	7
-259.924	7278.79	7
-259.929	7278.83	7
-259.902	7278.74	7
-259.909	7278.78	7
-259.924	7278.93	7
-259.914	7278.79	7
-259.916	7278.69	7
-259.925	7279.12	7
-259.934	7278.99	7
-254.799	7246.13	7
-254.793	7246.22	7
-254.796	7246.22	7
-254.776	7245.77	7
-254.785	7245.87	7
-254.785	7245.88	7
-254.775	7245.85	7
-254.775	7245.86	7
-254.773	7245.83	7
-244.041	7178.41	7
-244.06	7178.68	7
-244.067	7178.57	7
-244.07	7178.64	7
-249.269	7211.03	7
-249.254	7210.94	7
-249.269	7210.93	7
-249.249	7211.01	7
-249.263	7210.73	7
-249.265	7210.92	7
-249.269	7210.83	7
-249.28	7210.68	7
-249.24	7211.8	7
-254.398	7244.23	7
-254.402	7243.79	7
-254.413	7243.83	7
-254.433	7244.47	7
-254.445	7244.34	7
-254.451	7244.05	7
-254.439	7244.27	7
-254.453	7244.43	7
-254.455	7244.32	7
-254.414	7243.84	7
-175.785	5225.28	21
-175.8	5225.3	21
-249.211	7211.58	7
-249.216	7211.6	7
-249.234	7211.73	7
-254.875	7246.38	7
-254.877	7246.4	7
-254.871	7246.15	7
-254.861	7246.4	7
-254.861	7246.41	7
-254.86	7246.21	7
-254.427	7244.37	7
-254.435	7244.46	7
-254.417	7244.31	7
-254.434	7244.03	7
-254.427	7244	7
-254.429	7243.99	7
-254.437	7244.07	7
-254.424	7243.97	7
-247.665	6810.01	14
-247.663	6810.02	14
-247.634	6809.95	14
-247.634	6809.93	14
-247.66	6809.89	14
-247.776	6810.66	14
-247.816	6810.75	14
-247.826	6810.65	14
-247.812	6810.35	14
-247.844	6810.88	14
-247.82	6810.37	14
-247.824	6810.6	14
-247.844	6810.53	14
-247.811	6810.38	14
-247.85	6810.52	14
-247.885	6811.37	14
-247.906	6811.48	14
-247.892	6811.37	14
-247.888	6811.4	14
-247.893	6811.35	14
-247.89	6811.35	14
-254.944	7245.7	7
-254.911	7245.38	7
-254.922	7245.48	7
-254.913	7245.35	7
-254.927	7245.4	7
-254.929	7245.61	7
-254.919	7245.47	7
-254.914	7245.5	7
-254.924	7245.57	7
-254.927	7245.4	7
-254.905	7245.29	7
-254.915	7245.4	7
-247.616	6811.83	14
-247.624	6811.81	14
-247.609	6811.76	14
-247.627	6811.75	14
-247.587	6811.5	14
-247.596	6811.55	14
-247.593	6811.54	14
-247.592	6811.42	14
-247.584	6811.46	14
-247.589	6811.53	14
-247.594	6811.4	14
-247.591	6811.47	14
-176.192	5226	21
-242.48	6778.17	14
-242.486	6778.18	14
-242.474	6778.11	14
-242.479	6778.24	14
-242.478	6778.18	14
-242.484	6778.19	14
-252.54	6842.05	14
-252.491	6841.83	14
-252.539	6842.04	14
-252.536	6842.07	14
-252.536	6842.08	14
-252.491	6841.84	14
-252.492	6842.08	14
-252.62	6843.34	14
-252.628	6843.31	14
-252.652	6843.52	14
-252.637	6843.42	14
-247.498	6810.38	14
-247.507	6810.54	14
-247.497	6810.35	14
-247.499	6810.39	14
-247.506	6810.26	14
-247.507	6810.47	14
-247.513	6810.45	14
-247.506	6810.41	14
-247.524	6810.42	14
-242.391	6777.16	14
-242.392	6777.16	14
-242.387	6777.11	14
-242.399	6777.34	14
-242.405	6777.21	14
-242.393	6777.28	14
-259.824	7277.66	7
-259.822	7277.51	7
-259.837	7277.62	7
-259.83	7277.51	7
-259.829	7277.75	7
-259.814	7277.76	7
-259.826	7277.61	7
-259.824	7277.54	7
-259.819	7277.51	7
-259.812	7277.55	7
-259.832	7277.82	7
-259.826	7277.63	7
-259.837	7277.71	7
-259.834	7277.68	7
-259.911	7278.81	7
-259.905	7278.71	7
-259.901	7278.66	7
-259.908	7278.69	7
-259.918	7279.37	7
-259.924	7278.98	7
-259.905	7278.75	7
-259.902	7278.73	7
-259.893	7278.59	7
-259.915	7278.74	7
-259.903	7278.66	7
-259.934	7279.01	7
-259.91	7278.99	7
-244.794	7184.07	7
-244.798	7184.04	7
-259.882	7278.66	7
-259.893	7278.62	7
-259.884	7278.65	7
-259.904	7278.75	7
-259.879	7278.62	7
-259.884	7278.8	7
-259.894	7278.62	7
-259.883	7278.65	7
-259.88	7278.63	7
-259.868	7278.6	7
-259.871	7278.58	7
-259.879	7278.51	7
-254.705	7245.14	7
-254.694	7245.05	7
-254.696	7245.07	7
-254.705	7245.13	7
-165.547	5160.37	21
-254.846	7246.44	7
-254.841	7246.52	7
-254.865	7246.83	7
-254.848	7246.81	7
-254.842	7246.52	7
-254.849	7246.82	7
-249.715	7216.06	7
-249.723	7216.13	7
-249.717	7216.07	7
-249.732	7216.15	7
-249.729	7216.33	7
-249.735	7216.2	7
-249.726	7216.24	7
-254.632	7243.99	7
-254.629	7244.08	7
-254.629	7243.98	7
-254.629	7244.08	7
-254.659	7243.84	7
-254.64	7244.32	7
-254.668	7244.48	7
-254.669	7244.4	7
-254.632	7244.2	7
-254.648	7244.11	7
-254.645	7244.11	7
-254.349	7243.1	7
-254.355	7243.15	7
-254.367	7243.22	7
-254.344	7243.14	7
-254.367	7243.28	7
-249.399	7211.16	7
-249.398	7211.15	7
-249.383	7210.76	7
-249.771	7212.3	7
-249.771	7212.3	7
-249.221	7211.88	7
-249.223	7211.91	7
-249.242	7211.81	7
-249.252	7211.7	7
-249.252	7211.7	7
-249.241	7211.79	7
-254.35	7243.1	7
-253.58	7238.9	7
-254.351	7243.11	7
-249.764	7213.83	7
-249.733	7213.63	7
-249.745	7213.73	7
-249.74	7213.75	7
-244.244	7178.94	7
-244.23	7178.57	7
-175.88	5225.68	21
-175.881	5225.9	21
-254.435	7244.47	7
-254.427	7244.44	7
-254.439	7244.45	7
-254.431	7244.11	7
-254.442	7244.13	7
-254.445	7244.2	7
-254.441	7244.27	7
-254.429	7244.27	7
-254.44	7244.33	7
-254.418	7243.89	7
-247.657	6810.06	14
-242.504	6777.11	14
-242.49	6776.98	14
-237.391	6743.79	14
-237.369	6743.61	14
-254.83	7244.28	7
-254.819	7244.14	7
-254.819	7244.26	7
-254.806	7243.93	7
-254.826	7244	7
-254.792	7243.97	7
-244.707	7182.75	7
-244.688	7182.49	7
-247.847	6809.74	14
-242.748	6776.73	14
-170.75	5192.52	21
-249.687	7211.57	7
-254.926	7244.67	7
-249.941	7212.19	7
-247.84	6810.52	14
-247.84	6810.67	14
-247.831	6810.66	14
-247.821	6810.42	14
-247.819	6810.41	14
-247.829	6810.65	14
-247.849	6810.57	14
-247.836	6810.49	14
-247.843	6810.69	14
-255.016	7244.71	7
-255.008	7244.93	7
-254.986	7244.6	7
-254.986	7244.72	7
-254.985	7244.6	7
-254.992	7244.77	7
-255.009	7244.71	7
-254.996	7244.63	7
-255.004	7244.8	7
-247.911	6812.12	14
-247.922	6812.01	14
-247.836	6810.56	14
-247.835	6810.75	14
-247.84	6810.59	14
-254.974	7245.09	7
-254.98	7244.93	7
-247.81	6810.3	14
-247.809	6810.31	14
-247.811	6810.39	14
-247.803	6810.21	14
-247.834	6810.47	14
-247.82	6810.33	14
-247.825	6810.49	14
-182.669	5660.2	16
-182.678	5660.18	16
-247.671	6808.79	14
-247.71	6809.05	14
-247.708	6809.04	14
-254.87	7244.72	7
-254.842	7244.5	7
-254.835	7244.35	7
-254.841	7244.47	7
-254.841	7244.53	7
-254.851	7244.6	7
-254.834	7244.22	7
-254.838	7244.33	7
-254.848	7244.62	7
-254.85	7244.45	7
-254.842	7244.36	7
-254.857	7244.62	7
-254.856	7244.25	7
-247.359	6808.85	14
-247.36	6808.86	14
-247.39	6809.02	14
-247.409	6808.83	14
-242.252	6775.64	14
-242.276	6775.93	14
-252.617	6843.18	14
-247.468	6810.08	14
-247.481	6810	14
-247.512	6810.28	14
-247.507	6810.29	14
-247.477	6810.29	14
-247.473	6810.15	14
-247.506	6810.23	14
-247.5	6810.31	14
-247.507	6810.23	14
-242.366	6776.98	14
-242.384	6777.28	14
-242.396	6777.16	14
-242.372	6776.99	14
-242.391	6777.27	14
-242.388	6777.09	14
-247.528	6810.65	14
-247.548	6810.7	14
-247.534	6810.71	14
-247.545	6810.68	14
-247.537	6810.73	14
-247.558	6810.73	14
-247.538	6810.69	14
-247.542	6810.74	14
-247.55	6810.81	14
-247.54	6810.87	14
-247.546	6810.99	14
-252.635	6843.39	14
-252.651	6843.48	14
-252.647	6843.37	14
-247.542	6810.84	14
-247.529	6810.69	14
-247.543	6810.82	14
-247.544	6810.87	14
-247.545	6810.7	14
-247.537	6810.93	14
-183.249	5661.53	16
-242.47	6777.64	14
-242.469	6777.59	14
-247.505	6810.36	14
-247.502	6810.33	14
-247.515	6810.44	14
-247.504	6810.33	14
-247.519	6810.47	14
-247.513	6810.37	14
-247.515	6810.39	14
-247.51	6810.59	14
-247.521	6810.5	14
-242.4	6777.06	14
-242.399	6777.03	14
-242.399	6777.04	14
-242.414	6777.22	14
-242.407	6777.08	14
-242.389	6776.91	14
-242.421	6777.41	14
-259.828	7277.64	7
-259.836	7277.65	7
-259.823	7277.5	7
-259.835	7277.64	7
-259.84	7277.63	7
-259.826	7277.87	7
-259.839	7277.78	7
-259.842	7277.8	7
-259.825	7277.61	7
-259.83	7277.68	7
-259.828	7277.6	7
-259.819	7277.55	7
-259.826	7277.68	7
-259.821	7277.62	7
-249.604	7212.67	7
-249.589	7212.55	7
-249.616	7212.79	7
-259.676	7276.06	7
-259.722	7276.23	7
-259.673	7275.88	7
-259.669	7275.95	7
-259.675	7276.3	7
-254.781	7245.46	7
-249.583	7214.62	7
-249.609	7215.04	7
-244.701	7183.04	7
-244.688	7182.76	7
-244.7	7183.19	7
-244.716	7183.29	7
-259.833	7277.58	7
-259.812	7277.36	7
-259.797	7277.35	7
-259.828	7277.44	7
-259.842	7277.86	7
-259.806	7277.67	7
-259.797	7277.31	7
-259.795	7277.26	7
-259.82	7277.5	7
-259.826	7277.56	7
-259.825	7277.61	7
-259.823	7277.52	7
-259.829	7277.68	7
-183.119	5660.58	16
-249.72	7216.32	7
-249.7	7215.98	7
-249.73	7216.15	7
-249.712	7216.06	7
-249.724	7216.29	7
-249.719	7216.02	7
-259.815	7277.62	7
-259.794	7277.54	7
-259.805	7277.5	7
-259.805	7277.45	7
-259.798	7277.79	7
-259.81	7277.61	7
-259.788	7277.5	7
-259.813	7277.57	7
-259.801	7277.49	7
-259.803	7277.53	7
-249.724	7215.9	7
-249.726	7215.93	7
-249.725	7215.87	7
-249.736	7216.05	7
-249.719	7215.8	7
-249.736	7215.98	7
-249.75	7216.29	7
-259.729	7276.45	7
-259.739	7276.82	7
-259.717	7276.63	7
-259.717	7276.65	7
-259.719	7276.4	7
-259.722	7276.46	7
-259.723	7276.44	7
-259.723	7276.45	7
-259.739	7276.62	7
-259.728	7276.37	7
-259.728	7276.36	7
-259.753	7276.68	7
-254.709	7244.35	7
-254.708	7244.57	7
-254.725	7244.69	7
-254.723	7245.03	7
-249.58	7210.45	7
-249.58	7210.45	7
-249.603	7210.76	7
-249.603	7210.78	7
-249.58	7210.45	7
-254.567	7243.35	7
-254.563	7243.26	7
-249.547	7211.8	7
-249.578	7211.97	7
-249.565	7211.83	7
-249.56	7211.91	7
-249.577	7212.12	7
-249.581	7212.08	7
-249.516	7211.63	7
-249.517	7211.63	7
-249.668	7212.99	7
-249.667	7212.94	7
-249.702	7213.45	7
-249.692	7213.5	7
-244.497	7179.22	7
-244.516	7179.73	7
-182.46	5658.43	16
-182.478	5659.34	16
-249.571	7211.69	7
-249.586	7211.32	7
-249.583	7210.81	7
-238.871	7144.61	7
-238.884	7144.74	7
-244.137	7177.57	7
-244.129	7177.51	7
-244.145	7177.48	7
-244.145	7177.46	7
-244.142	7177.42	7
-254.458	7244.48	7
-249.29	7211.45	7
-249.299	7211.12	7
-249.314	7211.4	7
-249.306	7211.57	7
-244.128	7177.59	7
-244.137	7177.29	7
-244.155	7177.9	7
-244.172	7177.87	7
-242.79	6778.66	14
-242.787	6778.71	14
-242.776	6778.81	14
-242.768	6778.49	14
-242.795	6778.54	14
-242.787	6778.56	14
-237.668	6745.23	14
-237.665	6745.34	14
-237.657	6745.02	14
-237.659	6744.93	14
-255.16	7247.42	7
-255.147	7247.13	7
-255.151	7247.13	7
-255.152	7247.21	7
-188.211	5693.21	16
-188.211	5693.31	16
-248.065	6812.35	14
-237.827	6746.77	14
-237.81	6746.42	14
-242.93	6779.34	14
-242.916	6779.12	14
-242.925	6779.24	14
-242.914	6779.09	14
-250.204	7214.15	7
-245.098	7181.84	7
-245.332	7182.85	7
-255.159	7245.27	7
-255.147	7245.11	7
-255.145	7247.13	7
-255.147	7247.32	7
-255.137	7247.07	7
-255.144	7247.09	7
-125.172	3222.34	12
-245.303	7182.75	7
-245.07	7181.41	7
-255.098	7245.77	7
-255.1	7245.77	7
-255.122	7245.92	7
-255.08	7245.66	7
-255.083	7245.71	7
-255.109	7245.95	7
-255.082	7245.67	7
-255.082	7245.74	7
-255.098	7245.75	7
-255.095	7245.75	7
-255.083	7245.59	7
-255.112	7245.91	7
-248.011	6813.14	14
-248.026	6813.2	14
-237.927	6751.68	14
-255.066	7246.18	7
-255.065	7246.07	7
-255.075	7246.13	7
-255.076	7245.96	7
-255.066	7246.02	7
-244.969	7184.89	7
-244.972	7184.69	7
-255.069	7246.02	7
-255.083	7246.12	7
-244.986	7184.6	7
-255.089	7245.65	7
-255.073	7245.53	7
-255.086	7245.67	7
-200.627	5314.79	22
-200.616	5314.76	22
-200.616	5314.76	22
-200.627	5314.8	22
-247.92	6811.5	14
-247.924	6811.54	14
-247.923	6811.6	14
-247.924	6811.54	14
-247.916	6811.45	14
-247.934	6811.56	14
-247.923	6811.55	14
-247.939	6811.73	14
-237.818	6749.79	14
-237.817	6749.78	14
-237.828	6749.9	14
-254.952	7245.61	7
-254.954	7245.62	7
-254.962	7245.74	7
-254.947	7245.55	7
-254.947	7245.68	7
-254.959	7245.59	7
-254.972	7245.75	7
-254.951	7245.63	7
-254.946	7245.51	7
-254.953	7245.56	7
-254.946	7245.51	7
-254.941	7245.48	7
-254.966	7245.65	7
-254.954	7245.59	7
-254.95	7245.55	7
-244.838	7183.9	7
-244.834	7183.85	7
-244.851	7183.99	7
-244.838	7183.7	7
-244.833	7183.69	7
-244.839	7183.75	7
-242.416	6778.19	14
-242.428	6778.04	14
-242.438	6778.02	14
-237.326	6744.85	14
-237.308	6744.88	14
-237.329	6744.97	14
-237.318	6745.01	14
-232.194	6711.58	14
-242.483	6778.69	14
-242.499	6778.91	14
-242.495	6778.63	14
-242.509	6778.81	14
-242.494	6778.79	14
-242.491	6778.8	14
-242.495	6778.86	14
-242.512	6779.1	14
-242.492	6778.92	14
-237.344	6744.99	14
-237.356	6744.93	14
-237.353	6745.08	14
-237.355	6745.13	14
-242.509	6778.96	14
-242.492	6778.72	14
-242.497	6778.64	14
-242.505	6778.88	14
-242.503	6778.59	14
-200.701	5316.3	22
-237.358	6745.02	14
-237.349	6745.1	14
-237.351	6745.18	14
-237.387	6745.32	14
-232.194	6710.93	14
-247.611	6811.53	14
-247.615	6811.55	14
-247.619	6811.62	14
-247.618	6811.6	14
-247.607	6811.48	14
-247.616	6811.55	14
-247.611	6811.51	14
-247.631	6811.88	14
-247.619	6811.65	14
-242.504	6778.19	14
-242.512	6778.29	14
-242.516	6778.34	14
-242.511	6778.28	14
-242.508	6778.24	14
-242.501	6778.2	14
-242.508	6778.34	14
-259.936	7278.85	7
-259.935	7278.75	7
-259.949	7279.17	7
-259.95	7279.07	7
-259.949	7279.05	7
-259.94	7278.87	7
-259.933	7278.81	7
-259.934	7278.83	7
-259.935	7278.83	7
-259.92	7278.64	7
-259.935	7278.8	7
-259.935	7278.8	7
-259.935	7278.75	7
-234.438	7121.37	7
-234.43	7121.4	7
-229.107	7085.8	7
-239.699	7155.36	7
-239.695	7155.37	7
-239.695	7155.37	7
-254.795	7245.85	7
-254.801	7245.76	7
-254.8	7245.97	7
-254.804	7246.15	7
-254.805	7245.97	7
-254.807	7246	7
-200.605	5314.71	22
-254.821	7245.99	7
-254.818	7245.9	7
-254.8	7245.76	7
-254.819	7245.95	7
-254.819	7245.73	7
-249.732	7212.92	7
-254.817	7243.95	7
-254.807	7243.82	7
-254.81	7243.94	7
-254.804	7244.01	7
-254.801	7243.96	7
-254.837	7243.92	7
-254.81	7243.98	7
-244.698	7182.46	7
-244.699	7182.48	7
-244.727	7182.89	7
-254.762	7245.48	7
-254.753	7245.37	7
-254.758	7245.4	7
-254.745	7245.43	7
-254.766	7245.36	7
-254.781	7245.53	7
-254.776	7245.44	7
-254.772	7245.51	7
-254.762	7245.58	7
-249.646	7212.25	7
-249.642	7212.27	7
-249.64	7212.25	7
-249.648	7212.3	7
-249.664	7212.44	7
-249.651	7212.36	7
-249.928	7213.15	7
-249.936	7212.67	7
-250.061	7213.96	7
-250.08	7214.33	7
-244.495	7179.38	7
-244.487	7179.08	7
-244.507	7179.52	7
-200.613	5314.7	22
-200.615	5314.72	22
-200.624	5314.68	22
-249.76	7214.22	7
-249.759	7214.21	7
-249.76	7214.2	7
-249.769	7214.22	7
-249.746	7213.9	7
[truncated: 38,989 more rows]

## Sheet: Fig 4c grey
eAT	eNE
19.3138	-3275.42
40.5272	-13047.9
55.834	-22269.9
55.7328	-22431.5
55.8182	-22249.3
55.7705	-22402.2
69.9542	-31660.1
69.9216	-31659.3
48.9821	-21338.8
48.918	-21310.2
68.5698	-23587
68.5528	-23743
68.537	-23723.4
68.5304	-23882.2
68.5142	-23890.2
68.468	-23955.6
50.8884	-20882.6
50.916	-21039.7
43.9517	-19991
62.3353	-22603.1
62.4029	-22758.4
62.3278	-22742.7
62.2718	-22971.6
51.0518	-20796.6
51.0791	-20987
62.422	-23014.5
62.4085	-23031.3
51.0701	-21057.6
68.5855	-23999.5
68.5518	-24107.6
29.219	-11594.7
68.7161	-24297.9
57.2717	-21999.1
55.7228	-21548.9
44.4001	-19774.7
68.6334	-24004
68.5869	-24097.1
68.6338	-24001.2
68.597	-24104.6
57.272	-21741.5
57.2706	-21911.7
68.2998	-23674.2
68.2856	-23832.4
68.26	-23794.8
68.2565	-23969.9
68.2263	-23953
61.8121	-23344.1
61.8126	-23345.1
61.666	-23451.7
68.3801	-23706.5
68.3151	-23816.2
68.2701	-23946.9
68.2702	-23946.3
62.3141	-23049.5
62.3334	-23069.1
62.3651	-22984.7
62.3568	-23082.4
40.1815	-13097
55.4908	-21995.2
55.5698	-22002.3
68.048	-24143.7
67.9996	-24229.7
61.8512	-23645.1
61.886	-23306.2
61.9761	-23297.1
61.8008	-23428.4
68.3515	-24072
68.2636	-24166.7
61.9325	-22751.9
61.9451	-22923
61.9975	-22908.2
61.9365	-23067.4
61.9689	-22923.6
55.1658	-21815.1
55.1408	-21967.9
50.0432	-22888
50.0328	-23052.9
62.3124	-23523
62.1796	-23200.5
62.2267	-23212.1
62.1497	-23376.9
32.5015	-13883.1
50.8938	-21323.4
43.8168	-22416.9
43.7676	-22387.3
62.2865	-22686.6
62.3111	-22901
62.2762	-22815
62.2669	-22811.6
62.2571	-23022.5
55.5463	-21740.3
55.4795	-21885.2
44.7516	-21913.4
44.8357	-22119.9
55.443	-24145.8
50.1382	-23376.5
61.4632	-25076.2
55.2937	-24129
60.8247	-24704.8
60.853	-24575.4
60.8529	-24575
60.825	-24706.5
39.1976	-14307.9
60.8454	-24922.7
60.8452	-24922.5
60.9225	-24802.3
60.7135	-24884.8
60.8992	-24693.2
60.949	-24592.1
60.949	-24591.9
60.8995	-24693.2
61.0108	-24799
60.7434	-24523.9
60.7414	-24499.2
60.7139	-24687
60.7434	-24523.3
60.7415	-24499.6
60.7142	-24687.7
54.4693	-23550.9
54.4232	-23719.2
54.4694	-23551
54.4229	-23719.2
47.533	-22610
47.5329	-22608.8
67.238	-24867.1
67.2296	-25040.4
67.2041	-25003.1
67.206	-25185.5
67.1988	-25186.6
67.1572	-25280.6
55.2485	-23067.1
55.2486	-23067.1
33.4865	-13570.1
61.073	-24055.8
61.0115	-23886.5
60.9976	-24024.1
60.9972	-24024.1
60.9462	-24306.2
55.6046	-22974.8
55.4155	-23411
61.0944	-24310.4
61.0843	-24323.8
55.5701	-23362.6
67.27	-25291.1
67.2471	-25414.4
67.4753	-25602.8
61.6003	-24330.2
54.3938	-22835.6
48.6755	-21920.5
67.36	-25312.7
67.321	-25405.7
67.3604	-25312.1
67.3211	-25405.7
38.6799	-14403.5
61.8992	-24283.2
61.8534	-24287.4
61.8535	-24287.8
61.5945	-24087.4
61.556	-24119.8
61.5561	-24123.7
66.8519	-25029.2
66.8511	-25200
66.7881	-25325
66.9897	-25083.8
66.9222	-25186.8
66.8425	-25360.5
54.6303	-23293.9
54.5901	-23402.1
54.4714	-23570.3
55.618	-23350.9
55.6311	-23351.3
48.6364	-22310
61.077	-24276.8
61.0652	-24392.2
61.0234	-24343.4
61.053	-24378.9
54.2009	-23288.2
54.2006	-23286.8
60.8015	-24281.3
60.9065	-24321.7
60.8315	-24482.6
60.8313	-24482.6
54.9109	-16834.1
60.4392	-24663.2
60.2746	-24781.4
60.7561	-24048
60.8363	-24214.2
60.7858	-24217
66.9217	-25426.2
66.8322	-25522.8
60.9209	-24505.8
60.7766	-24524.3
60.4627	-24095.9
60.5166	-24279.1
60.478	-24264.1
60.4776	-24264
53.6145	-23148.2
53.6539	-23311.4
61.0135	-24820.2
55.6206	-23799
60.8609	-24475.6
60.847	-24687.3
55.3487	-23520.4
54.9817	-16667.5
48.4525	-22124.4
60.9553	-23964.1
60.9514	-24109.4
60.9224	-24130.2
60.932	-24090.2
60.847	-24279.6
54.2072	-23016.6
54.1539	-23147.8
47.883	-25236.2
53.8223	-25428.6
53.6032	-25194.2
53.5868	-25225
53.4106	-25445.9
55.9617	-25458.2
55.9038	-25453
55.9038	-25453
49.2943	-24383.9
61.3415	-17083
61.3075	-17181.1
60.6465	-26441.2
60.4981	-26378.5
60.5144	-26539.3
60.516	-26525.9
60.5302	-26393
60.5171	-26377.4
55.5492	-25350.8
55.5031	-25178.7
55.3396	-25573.8
60.6026	-26413.5
60.5587	-26508.8
60.5473	-26366.3
60.6557	-26553.7
60.5963	-26429.4
60.5463	-26376.9
53.1219	-25261.8
60.1457	-26033.6
60.2584	-26459.4
60.2754	-26279.3
60.136	-26347.3
60.1032	-26155
60.0775	-26432.4
55.2963	-25618
55.7372	-25524.3
55.6018	-25510.3
54.503	-25293.1
54.405	-25221.8
54.4385	-25243.5
60.0232	-26107
59.9247	-26441.1
60.0146	-26438
53.2332	-25180.1
53.0332	-25366.2
53.2056	-25368.9
33.2836	-7325.96
61.3702	-17281
54.0646	-25843.8
54.0007	-25665.5
54.1102	-25662.1
54.2325	-25858.4
53.9616	-25972.8
53.9439	-25605.2
53.8848	-25571.5
53.9435	-25810.1
53.9249	-25579.8
53.9516	-25828.3
60.4233	-25945.9
60.4442	-26119.9
60.4326	-26105.1
60.459	-26320.7
60.4359	-26307.2
60.6012	-26442.3
49.2445	-24246.3
49.4778	-24593.5
49.6638	-24511.4
42.6494	-23458.9
49.5151	-25005.5
53.9955	-25938.9
48.524	-24898.9
48.9584	-15463.9
48.7833	-15533.7
53.9344	-25823.1
53.8775	-25573.4
53.9108	-25551.5
48.3514	-24833.2
48.2961	-24592.7
48.53	-24808.1
47.4785	-24132.1
47.315	-24247.8
47.428	-24308.7
47.2981	-24492
40.4552	-23195.8
40.4615	-23400.6
76.6524	-27328
76.6443	-27541.7
76.6446	-27542.2
42.0702	-14644.2
83.1175	-28465.1
83.1176	-28464.7
83.0559	-28594
83.151	-28474.5
83.1519	-28474.1
83.0558	-28593.4
83.0142	-28449.6
83.1085	-28252.1
83.1084	-28252.8
83.1083	-28251.9
83.1082	-28251.7
83.1082	-28253.1
83.1082	-28251
83.0137	-28449
83.8926	-28601.2
83.1117	-28697.8
83.1525	-28410.6
83.1083	-28407.4
83.1084	-28407.1
83.1527	-28410
83.0389	-28223.1
83.0371	-28126.8
83.0978	-28048.2
83.0977	-27991.9
83.0287	-28165.3
83.0975	-28046.4
83.0974	-27992.1
83.029	-28164
83.0378	-28129.1
83.039	-28220.8
83.0529	-28308.5
82.9873	-28470.7
35.2987	-13850.2
83.081	-28408.6
83.0811	-28408
83.0354	-28438.4
83.0314	-27826.4
82.9914	-28082.7
83.0312	-27825.3
83.002	-27988.1
83.0019	-27988.9
82.9542	-28005.7
82.9921	-28086.9
82.8393	-28254.9
83.0571	-28235.4
82.9806	-28350.9
82.9806	-28348.9
89.3886	-28209.3
89.2878	-28734.8
89.3543	-28386.6
89.3538	-28390.9
89.3224	-28600
89.3226	-28599.9
89.3196	-28554.2
89.3196	-28554.2
89.3165	-28514.3
89.2872	-28732.3
89.3325	-29179
89.3323	-29243.8
89.332	-29243.8
89.3126	-29075.4
89.3125	-29072.8
89.3339	-28897.1
89.3076	-28993.9
89.3074	-28993.2
89.3399	-28856.7
89.2282	-28953.7
89.1829	-29143.8
89.367	-29352.7
89.3786	-28705.1
89.3471	-28900.3
89.3402	-28842.7
89.3465	-28896.5
55.1129	-16203.1
55.1108	-16321.2
71.8438	-26574.4
71.8067	-26591
77.9411	-27663.5
76.7695	-27307.4
76.8047	-27128.3
76.8045	-27128.6
76.8388	-27093
76.6464	-27238.7
70.0864	-26108.9
70.1011	-25935.1
70.101	-25935
70.0867	-26111.3
77.7355	-27548.7
71.6091	-26528
71.817	-26516.7
55.1313	-16404.7
77.9173	-27470.7
71.9298	-26512.9
71.9437	-26502
71.7667	-26582.2
71.7668	-26582.2
77.7737	-27567.3
77.7739	-27567.7
77.7721	-27549.5
77.7714	-27549.4
76.7836	-27218.2
70.0365	-26187.4
76.7293	-26882.4
76.7489	-26851.9
76.7335	-27067.2
76.6843	-27086.2
69.9787	-25849.1
69.979	-25850.2
69.9796	-26105.6
48.607	-15271.9
76.9391	-26697.3
76.8363	-26903.5
76.898	-26862.8
76.7123	-27160.2
76.8593	-27219
76.9019	-27254.2
70.2934	-25559
57.1013	-23639.2
71.1021	-25244.3
70.9331	-25372.1
71.0262	-25398.2
70.8597	-25628.1
64.2181	-24273.7
64.0435	-24381
64.21	-24485.4
64.0339	-24705.2
70.7738	-25793.4
70.7836	-25903
70.6474	-25743.8
64.0846	-24766.8
63.9207	-24678.5
64.2373	-24141.8
57.4935	-23166.5
55.0544	-16266.8
55.0542	-16360.8
76.8072	-26528.5
76.8067	-26527.3
76.8242	-26303.3
76.812	-26441.7
76.7647	-26663.1
76.7542	-26774.7
76.7376	-26947.6
76.7385	-26947.3
70.0718	-25297.1
70.0417	-25550.3
70.0649	-25496.3
70.0213	-25730.5
57.3018	-23320
57.2774	-23560.5
50.7399	-22233
63.3095	-24315.9
63.2626	-24524.9
63.2627	-24524.4
77.1608	-26783.9
77.0454	-26856.4
77.187	-26748.8
77.0098	-26733.5
70.4235	-25685.5
70.3614	-25607.5
77.3115	-26108.8
77.1285	-26244.3
77.2601	-26276.2
77.0961	-26548.7
77.2034	-26395
77.0663	-26886.6
77.0663	-26886.6
77.2215	-26299.4
77.0955	-26549.2
83.233	-27641.5
83.2329	-27641.8
83.1989	-27726.2
83.0404	-27979.6
77.1097	-26545.6
77.2789	-26590.7
77.0776	-26803.1
77.0777	-26802.9
77.0546	-26825.1
77.0548	-26824.6
48.3099	-15420.6
70.5194	-24972.2
70.5636	-25229.9
70.5642	-25230.2
70.5194	-24972.2
76.9264	-26238
76.9269	-26239
76.9329	-26425.5
76.897	-26378.7
76.8717	-26399.2
76.8867	-26557.3
70.1614	-25230.3
70.0887	-25427.8
70.0995	-25359.8
70.0997	-25360.3
69.9482	-25737.4
77.2024	-27023
77.0459	-27018.4
76.9573	-26737.8
76.924	-26935.9
76.8711	-26693
76.8534	-26669.8
76.9244	-26935.5
76.9225	-26701.3
70.1884	-25676.9
70.0751	-25726.4
76.8044	-26726.2
76.7842	-26924.4
76.7845	-26922.8
70.0009	-25733
70.0331	-25787.3
70.0008	-25732.9
70.0333	-25787.6
83.2879	-27990.7
77.2584	-26595.6
77.0909	-26807
47.95	-17947.8
70.4875	-25631.6
83.1144	-28234.8
76.374	-27047.9
83.1978	-28080.7
83.1984	-28080.1
83.1236	-27773.8
83.1237	-27771.9
83.0825	-27896.3
76.3968	-26709.3
76.3851	-26867.7
63.1425	-24630.7
76.6452	-26336.1
70.4841	-25305.8
64.0715	-23854
48.041	-17752.3
48.0601	-17738.1
70.3045	-25086.5
70.3288	-25299
63.4432	-24131.5
83.2208	-27171.6
83.2129	-27347.1
83.2131	-27347.4
83.15	-27342.7
83.1647	-27371.1
83.2996	-27589.7
83.1331	-27745.9
77.1507	-26198.5
76.9724	-26330.1
76.9736	-26330.3
77.1458	-26361.6
76.9658	-26448.7
77.0881	-26364.8
76.9369	-26597
77.0885	-26365.5
76.9535	-26566
76.9249	-26731.4
70.2877	-25207.8
70.2851	-25344.8
70.2921	-25448.9
70.2923	-25449.1
70.1619	-25725.7
83.197	-27825.5
83.1966	-27825.8
83.1854	-27909.2
83.1792	-27869.9
83.1973	-27825.8
77.066	-26914.8
76.9342	-26804.7
77.0912	-26821.5
76.9296	-26800.2
77.0662	-26914.6
76.9407	-26748.4
70.2476	-25731.1
70.2469	-25731.6
70.2441	-25660.4
83.2503	-27782
83.2755	-27758.1
83.2755	-27757.9
83.2773	-27843.1
83.2781	-27833.7
83.02	-27814.6
54.5488	-18152.1
54.5245	-18258.5
83.0851	-27778
83.0605	-28032.4
83.1104	-27871.6
83.11	-27872.6
83.0856	-27779.8
83.0602	-28034.6
82.9955	-28053.4
83.0447	-27980
76.3696	-26763.9
76.3391	-26695.1
76.3334	-26857.6
76.3694	-26764.5
76.3341	-26856.9
76.3388	-26695.4
76.6208	-26018.3
70.4223	-25073.5
63.7107	-24071.7
83.227	-27426.6
83.2408	-27168.1
83.2247	-27413.3
83.2059	-27333.3
83.2205	-27333.1
83.1688	-27584.8
83.1912	-27361.1
83.1908	-27356.4
83.1724	-27582.2
83.1713	-27570.5
83.1532	-27485
83.1466	-27453.3
83.0326	-27543.5
83.2221	-27924.9
83.2222	-27926.2
83.2305	-27660.5
83.2304	-27660.7
83.2396	-27638.1
83.1895	-27861.4
83.1896	-27861.6
83.1532	-27919.2
76.6475	-26007.8
76.6417	-26239.3
83.1092	-27247.1
82.9166	-27915.1
83.0944	-27498
83.0734	-27397.8
83.094	-27498.6
83.0732	-27398
83.0638	-27709.6
83.0636	-27692.9
82.9944	-27777
82.9036	-27893
76.3697	-26228
76.3631	-26453
76.3354	-26373.5
76.3353	-26373.6
76.335	-26615
76.3348	-26614.8
76.2679	-26717.8
36.8834	-15699.8
58.2509	-29419.7
58.2538	-29410.5
57.5314	-29351.5
69.7185	-28436.9
69.7011	-28663.2
69.7241	-28413.5
69.6927	-28617.6
69.4641	-28573.3
69.3575	-28794.4
69.3571	-28794.8
70.4027	-29564.2
70.567	-29237.1
70.5961	-29248.8
70.508	-29254.4
70.5077	-29254.4
70.7695	-29215
70.7772	-29186.3
29.9148	-14892.2
70.8871	-28832.6
77.0656	-29939
58.6529	-28949.8
57.6834	-28904.5
70.0636	-31118
54.6288	-18356.3
64.7051	-30034.6
63.9177	-30004.2
62.7488	-29520.6
62.864	-29821.9
62.7845	-29500.7
62.7491	-29520.7
62.8646	-29821.8
70.6738	-29244.7
70.6252	-29259.1
63.7828	-30388.6
63.6247	-30351.1
57.7372	-28945.7
43.232	-16484.1
76.2471	-29209.8
76.258	-29326.4
76.3179	-29080.3
76.2793	-29123.7
76.2447	-29281.5
76.3183	-29133.1
76.3177	-29074.5
76.2669	-29279.5
76.2425	-29215.1
76.2268	-29299.5
76.3313	-29569.3
76.3337	-29586.7
76.3552	-29585.8
76.3402	-29574.7
65.0077	-27205.5
65.0168	-27019.6
65.0172	-27019.7
65.0076	-27207.1
76.3463	-29714
76.4316	-29571.4
76.4085	-29576.6
76.3238	-29717.6
76.2944	-29575.4
76.4024	-29581.6
76.2156	-29588.1
76.3076	-29374.7
76.28	-29352.9
76.307	-29373.7
76.2811	-29361.9
76.2801	-29353
76.2814	-29362
76.2165	-29589.7
76.8947	-29897.2
76.9611	-29785
76.2614	-29867.1
76.2615	-29687.4
76.2869	-29586.4
76.2873	-29586.5
76.3278	-29576.3
66.1148	-27820.5
54.2836	-18227.7
54.2428	-18315.2
75.9193	-29857.8
76.0372	-29726.8
75.7711	-29670.3
75.9243	-29472.5
75.9244	-29472.2
76.0109	-29460.5
76.893	-29775.6
76.8927	-29776.8
70.6945	-28706.9
70.8918	-28645.3
76.1481	-29835.3
76.4272	-29510.3
76.373	-29511.3
76.3724	-29509.9
76.4277	-29509.4
63.919	-29889.4
63.9114	-29956.3
47.7103	-17821.3
63.5161	-29405.1
63.5277	-29347.7
63.5161	-29405.3
62.3396	-29241.9
62.4381	-29493.4
76.1644	-29759
76.1977	-29651.9
76.2497	-29614.8
76.1801	-29735.9
69.4413	-30761.1
69.4593	-30475.4
69.458	-30462.6
69.4937	-30507.7
69.4939	-30508.5
69.4587	-30474.1
69.457	-30462.4
69.4411	-30760.3
76.3158	-29512.7
76.2688	-29501.3
76.2576	-29560.2
75.9303	-29640.8
58.7048	-28919.8
69.3884	-30681.7
69.4136	-30604
69.4131	-30633.8
69.4443	-30633.6
69.3738	-30594.2
64.6664	-29922.4
64.6668	-29972.9
59.6223	-28953.1
54.0088	-18481.1
51.7203	-27741.2
57.8273	-28842.1
57.8428	-28795.5
57.8429	-28795.4
63.8477	-29859.1
63.8275	-29898.5
76.2864	-29579.3
76.3264	-29568.8
69.8874	-28444.3
69.939	-28224.9
69.9254	-28244.2
69.9595	-28185.1
69.9415	-28417.8
63.1441	-27228.4
63.0942	-27023
63.175	-27037.9
63.1076	-27180.8
69.3436	-30346.1
69.3496	-30420.7
69.466	-30198.6
69.3991	-30208.4
69.3997	-30406.2
69.4397	-30200.1
69.4363	-30220.5
69.4196	-30313.6
69.3723	-30357.1
57.9984	-28326.6
57.9567	-28107.7
58.0231	-28125.2
57.9732	-28279
48.1496	-17745.5
69.4346	-30873.5
69.51	-30711.4
69.4034	-30743.1
69.3933	-30849.9
69.5101	-30681.6
69.5455	-30720.8
69.6753	-30716.9
69.62	-30692.6
76.4122	-29807.6
70.7977	-28763.1
70.8084	-28735.7
64.8551	-29882.7
69.3722	-30930.8
64.0538	-29802.9
58.1331	-28762.8
76.2187	-29352.3
76.211	-29237.4
76.2646	-29087.6
76.2653	-29134.4
76.1913	-29263
76.269	-29143.2
76.2701	-29093.2
76.2052	-29265
76.2354	-29332.4
76.2335	-29255.2
19.9387	-6225.07
48.2407	-17325.2
48.2499	-17437
76.1193	-29513.2
76.1284	-29500.1
76.0745	-29721.1
76.1571	-29457.4
76.1261	-29647.9
69.8365	-28408.1
69.8101	-28536.4
69.8542	-28359.7
69.8732	-28513
63.038	-27376
63.0053	-27314.3
76.1988	-29502.4
76.1995	-29520.4
76.1813	-29567.9
76.1893	-29529.7
76.1937	-29508.9
76.1618	-29558.5
75.9053	-29257.2
75.8996	-29183
75.8657	-29398.1
75.7617	-29443.2
75.7652	-29331
76.082	-29437.9
76.0208	-29598.5
69.8152	-28345.6
63.043	-27316.2
76.1498	-29321
76.1411	-29257.2
76.2325	-29137.2
76.2296	-29112.4
76.1767	-29289.1
76.2331	-29134.2
76.2391	-29100.8
76.196	-29294.6
76.2079	-29220.6
76.2066	-29294
76.3742	-29520.5
76.3741	-29519.1
76.3214	-29539.9
41.4011	-16475.7
76.0837	-28949.9
76.0551	-29225.7
76.0835	-28918.9
76.0487	-29083.6
76.054	-29110.3
76.0207	-29129.4
76.0567	-29181
75.886	-29387.6
76.111	-28917.2
76.0652	-29193.4
76.1024	-28897.9
76.0688	-29068.7
76.0767	-29081.7
76.0551	-29121.5
75.9921	-29373.1
76.0684	-29161
75.9396	-29397.7
69.7762	-27983.1
69.784	-27967.3
69.7703	-28160
69.7366	-28201.6
69.8193	-27930
69.8272	-27942.5
69.795	-28182.6
69.7977	-28141.3
63.0062	-26947.1
62.997	-26960.4
63.0562	-27235.4
63.0537	-26924.4
63.0351	-26924.3
62.9922	-27165.4
69.9965	-27801.4
69.8859	-28020.8
69.9792	-27775.7
69.9356	-27986.2
69.9236	-27949
69.815	-28292.8
69.9024	-28337.5
69.9405	-28376.6
69.9718	-28359.8
69.9343	-28310.1
76.1052	-29351.9
76.0374	-29495.9
76.0428	-29456.7
76.1382	-29324.7
76.0799	-29471
76.0912	-29456.2
63.311	-26659.4
63.2476	-26624.4
82.5949	-29290.7
82.5209	-29692.3
82.536	-29606.6
82.5171	-29824.6
82.5032	-29832.1
82.4929	-29788.8
82.4603	-30002.4
82.5769	-29493.3
82.5606	-29468.8
82.5527	-29476.2
82.5411	-29662.7
82.5544	-29688.3
82.5381	-29695.3
82.5381	-29645.3
82.5314	-29686.3
51.8752	-24712
59.04	-25342.4
58.8674	-25449.5
59.0394	-25572.7
58.866	-25798.3
58.9138	-25852.6
58.7464	-25753.9
52.1508	-24220.7
64.9839	-26373.9
64.9582	-26636.2
64.9785	-26504.5
64.9801	-26587.4
64.9431	-26827.9
52.0734	-24385.4
52.0483	-24639.3
45.3181	-23281.7
58.1902	-25389.3
58.1497	-25611.9
58.1497	-25611.8
76.4459	-28252.1
76.4708	-28538.1
76.4308	-28422.6
76.4221	-28432.3
76.4171	-28416.2
76.2716	-28700.7
76.3918	-28426
76.3944	-28422.1
76.4121	-28680.4
76.3757	-28548.4
76.366	-28566.7
76.2032	-28695.2
76.2013	-29008.2
76.4033	-29006.4
76.4127	-28902.4
76.4951	-28867.8
76.5056	-28842.2
65.2957	-26776.1
65.243	-26686.3
76.472	-28715.4
76.5024	-28756.7
76.4748	-28733.9
76.4877	-28738.3
76.4583	-28706.6
76.4562	-28825.1
76.2869	-29102.1
46.7279	-19029.7
46.7279	-19029.7
65.0782	-26308.9
65.0096	-26519.8
65.0167	-26443.5
64.8932	-26854.7
76.4651	-29035.3
76.4338	-28744.2
76.4268	-28744.3
76.4337	-28985.3
76.3742	-28954
76.3895	-29002.9
76.4132	-29031.3
65.1001	-26766
64.9919	-26819.4
64.9066	-26819.8
64.9469	-26885.7
64.907	-26820.2
64.9471	-26885.2
82.575	-29790.1
82.577	-30002.5
82.5365	-29930.5
82.5625	-29990.5
82.4781	-30209.5
82.5132	-30040.4
76.4697	-28660.3
76.4463	-28902.2
65.3744	-26721.3
82.6066	-30473.3
71.3109	-28147.4
82.6146	-30369.7
82.5985	-30352.8
82.619	-30291.6
82.6136	-30285.5
82.6224	-30370.4
82.6135	-30360.1
53.2173	-19425
53.2058	-19543.1
71.3307	-27800.1
71.3254	-27966.4
58.0001	-25715.9
58.0005	-25716.2
69.8522	-27085.3
69.8736	-27344.1
69.8096	-27417.8
69.8801	-27429.4
58.3198	-25206.7
76.4098	-28414.6
76.4156	-28238.4
76.4136	-28437.8
76.4129	-28440.1
76.3385	-28422
76.2945	-28411.6
76.277	-28703.1
76.1199	-28958.6
65.1475	-26280.9
65.1525	-26417.3
65.1535	-26540.9
65.1532	-26538.6
65.0532	-26835.5
76.4026	-28937.2
76.4039	-29024.8
76.3241	-29052.7
76.3407	-28878.8
76.3911	-28928.5
65.0924	-26815.5
65.0925	-26815.1
65.0914	-26738.8
82.5666	-29954.5
82.5483	-30104.1
82.5259	-30090.6
82.5645	-29998.2
82.5541	-29995.3
82.5342	-30182.6
82.552	-30192.9
82.4304	-30274.9
82.5376	-30188.4
82.5416	-30169.3
82.5503	-29994.7
82.5699	-30016.1
82.5365	-30108.2
82.5547	-29954.2
82.4273	-30303.9
41.3508	-17774.7
41.2559	-17871.2
82.6825	-30477.2
71.3063	-27863.4
71.2731	-27785.5
71.2729	-27958.6
71.3064	-27864.2
71.273	-27959.4
71.2733	-27785.6
69.7295	-27083.8
58.4148	-25132.3
82.6532	-29820.1
82.6053	-29993
82.6287	-29996.5
82.6063	-29941.8
82.5629	-30053.1
82.6526	-29813.1
82.6211	-30009.2
82.6123	-29956
82.6029	-29988.5
82.5195	-29992.6
82.4964	-30200.4
71.2998	-27307
71.298	-27543.7
71.2659	-27452.6
71.2661	-27452.6
71.2697	-27713.4
71.2698	-27713.4
71.2136	-27827.5
82.3221	-29384.4
82.2167	-29673.2
82.2521	-29928.4
82.229	-29905
82.1908	-30081.2
82.3019	-29579.4
82.2804	-29563.9
82.2827	-29797.8
82.267	-29790.7
82.2818	-29544.9
82.2766	-29797.2
82.2375	-29715.6
82.2483	-29764.8
82.3272	-30108.7
82.3241	-30278.7
82.3025	-30034.2
82.276	-30264.9
82.2486	-30172.7
82.3236	-30278.6
82.2776	-30271.6
82.3271	-30109.7
82.3034	-30033.2
82.2493	-30171.2
82.125	-30325.1
63.4482	-28361.1
63.2971	-28519.3
63.3522	-28552.5
63.2704	-28829
63.2519	-28697.9
63.2196	-29206.5
63.3812	-28538.1
63.2453	-28905.4
64.5569	-28804.1
64.5068	-28784.4
64.4482	-29087.7
64.4559	-29064.3
53.3492	-19640.3
63.4369	-28879.4
63.2618	-28831.6
63.1653	-29106.3
63.1481	-29080.5
64.4967	-29262.1
64.425	-29261.5
63.3207	-29060.7
63.1694	-29118.5
63.3856	-29023.9
63.2908	-29073.1
69.3775	-29929
69.3071	-30102.9
69.1737	-30299.4
70.6204	-30337.5
70.6138	-30364.8
56.6235	-27204.8
56.749	-27500.3
56.7499	-27500.5
56.624	-27204.8
57.8366	-27519.8
69.4892	-30200.5
69.4711	-30112.3
69.4767	-30175
69.5335	-30109.3
69.3365	-30023.6
69.357	-29678.9
69.3635	-29619.7
69.3325	-29591.4
69.3494	-29617.3
69.3278	-29772.9
69.3276	-29772.8
69.2937	-30011.8
69.2761	-29966.3
69.3124	-29861.2
70.6317	-29909.8
70.6332	-30195
70.6321	-29904.9
70.6279	-30191
70.6111	-30180.7
70.6589	-29884.5
70.6101	-30191.3
47.8573	-18729.8
75.8303	-29074.5
75.7982	-29333.4
75.822	-29256.3
75.8218	-29255.6
75.8298	-29071.5
75.6747	-29216.3
75.7981	-29328.5
75.5628	-29467.9
69.5039	-28107.1
69.5109	-28313.2
69.5077	-28107.3
69.5109	-28313.4
69.399	-28291
62.6615	-27075
62.6612	-27074.8
62.6939	-27321.4
75.762	-29583.5
75.9247	-29501.9
75.7601	-29592.8
82.3967	-29429.4
82.2883	-29743.9
82.2895	-29753.1
82.2823	-29927.3
82.2766	-29905.4
82.3815	-29641.9
82.3322	-29577.9
82.3349	-29582.4
82.3392	-29785.8
82.3518	-29830.6
82.3309	-29730.4
82.3128	-29763
82.3228	-29801.4
76.4317	-29360.2
69.6536	-28153.7
82.0261	-30468.4
82.0371	-30511.6
82.0373	-30511
76.309	-28881.9
76.2816	-29011.3
76.287	-28988.8
76.3533	-28988.5
76.2978	-28874.4
76.2977	-28979.6
76.3057	-29157.5
76.2491	-29192
69.5612	-27795.2
69.6001	-27872.3
69.4813	-27941.6
69.5554	-27788.4
69.5734	-27982
69.507	-27841.2
47.5331	-18579.9
82.5884	-30188.4
82.6146	-30009.9
82.5796	-30180.3
82.5971	-30124.3
82.6364	-29984.9
82.5873	-30110.2
82.4864	-30052.8
82.4607	-30272
76.2564	-29154.8
76.2765	-28891.9
76.3233	-29142.1
76.3131	-28972.4
76.3423	-28961.7
76.279	-29054.4
76.3685	-28887.3
76.3359	-29160.4
76.3747	-28964.9
69.5041	-27794.9
69.5168	-27854.4
69.4979	-27967.2
69.5927	-27855.8
69.5821	-27806.1
69.5667	-27961.1
82.0604	-29972
82.0587	-30226
82.0588	-30224.3
82.0139	-30089
46.544	-25782.4
63.8646	-28880.9
63.8646	-28875.3
63.831	-28563.8
63.8291	-28779.3
63.8646	-28891.3
63.776	-28792.6
63.8358	-28567.2
64.3186	-28659.1
64.2317	-28627.8
64.3242	-28681.6
64.1588	-28916.7
64.0582	-29276.4
64.1752	-29168.3
64.2112	-28979.1
64.1139	-29203.3
58.9025	-27910.2
58.8467	-27822.8
75.9493	-31607.6
52.8374	-19565.2
70.3182	-29958.4
70.2725	-30466.3
52.7595	-26798.4
75.7848	-31304.1
75.795	-31117
75.7844	-31302.4
75.742	-31206.3
75.7414	-31207.9
75.7533	-31054
75.6734	-31458.6
75.8604	-31121.2
75.8893	-31090.8
75.8382	-31229.3
75.8111	-31292.8
75.8301	-31229.2
75.7991	-31295
75.8308	-31106.9
75.7059	-31172
75.7328	-31434.9
75.8288	-31294.7
75.8543	-31242.2
75.831	-31113.4
75.8526	-31087.4
75.8447	-31124.1
75.7892	-31212.6
75.8068	-31277.1
75.7467	-31227.6
75.702	-31443.7
70.1135	-29533.1
70.1411	-29905.6
70.1343	-29779.2
70.2128	-29714.5
70.1929	-29902
70.1929	-29901.8
70.179	-30059.9
70.1913	-29905.2
70.1786	-30061.3
56.9884	-27639.1
56.8449	-27775.7
56.9277	-27890.6
56.7863	-28155
62.6239	-28797.1
62.6126	-28607
62.7073	-28824.9
62.7251	-28798.7
62.7168	-28814.1
62.6359	-29061.5
62.663	-29082.4
62.6602	-29323.5
63.3279	-29103.5
69.1092	-30103.9
69.051	-30285.5
68.8777	-30444.8
69.1397	-29529.4
69.1416	-29735.5
69.1508	-29875.1
69.1204	-29730.6
69.0788	-29960.8
69.0624	-29934.9
68.8946	-29969
46.6602	-18745.8
46.7536	-18871.1
63.129	-28794.7
63.0784	-28864.1
62.9089	-29189
70.3621	-30175.7
70.3621	-30174.3
70.3952	-30117.1
70.2662	-30274.5
70.2662	-30275.3
70.3121	-30186.8
68.9987	-29788.9
69.0148	-29809.5
69.0311	-29770.3
69.044	-29796.9
68.9256	-30205.5
68.9818	-30123.8
68.9634	-30195.7
68.9827	-29964
75.8419	-29493.1
75.8516	-29375.9
75.9848	-29312.6
75.983	-29244.5
75.8359	-29387
75.9395	-29579.1
75.8398	-29704
75.986	-29061
76.0731	-29044.6
75.9076	-29288.3
76.0201	-29184.4
75.9536	-29218
75.8911	-29218.6
76.0257	-29291.6
75.8012	-29451.7
76.2788	-29324.8
76.2507	-29488.9
76.2441	-29444
76.3297	-29334.1
76.2723	-29477.5
76.2478	-29446.9
69.2909	-30621.8
69.3314	-30442.4
69.2815	-30554
69.3506	-30414
69.3539	-30573.5
69.1877	-30599.2
69.3204	-30598.6
69.3695	-30447.1
69.2945	-30606.2
69.3899	-30603.2
69.4206	-30425.5
69.3492	-30548.8
76.4114	-29203.2
76.4587	-29194.1
76.442	-29187.2
76.4837	-29196.4
76.3768	-28863.2
76.3464	-29007.8
76.381	-28814
76.3127	-29010.3
76.4162	-28894.6
76.3828	-28871.4
76.3483	-29039.4
76.3722	-29029.9
46.8426	-19020.4
69.6447	-27797.2
69.6606	-27984.4
69.579	-27782.4
69.6582	-27798.2
69.6899	-27819.6
69.6723	-27976
82.0351	-30359.5
82.0705	-30187.8
82.0353	-30356
82.0388	-30263.3
82.0385	-30264.8
82.0789	-30149
81.9554	-30242.7
82.4443	-29934.6
82.3747	-30079.8
82.3553	-30058.6
82.3701	-30084.1
76.0918	-28447.8
76.0437	-28671.4
76.0549	-28582
76.0688	-28667.4
76.0513	-28755.7
76.0029	-28861.8
76.0092	-28857.7
75.9703	-29122
75.9214	-29102.5
69.2653	-27429.6
69.241	-27632.3
69.2255	-27551.2
69.2657	-27775.8
69.1818	-27781.8
69.1482	-27881
75.5858	-30514.5
75.5432	-31006
75.4785	-30831.8
75.5513	-31048
75.471	-30878.8
75.4473	-30890
75.5437	-30676.5
75.5852	-30907.8
75.6155	-30954.2
75.5192	-30823.3
75.5059	-30737.5
75.5117	-30854
75.4734	-30844.6
75.5231	-30664.4
75.8671	-30906.9
75.8442	-31107.1
75.8549	-31109.2
75.805	-31032.5
75.611	-31169.6
75.7606	-31329.4
75.7364	-31400.4
75.8404	-30882.8
75.8194	-31082.7
75.8045	-31044.8
75.8626	-31130.9
75.7969	-31374.5
75.7835	-31136.4
59.0836	-27888.1
59.0116	-27867.8
75.8796	-31480.3
75.9133	-31493.3
75.8876	-31395.9
75.8995	-31499.3
75.8573	-31457.7
75.7879	-31409.7
75.9097	-31495.2
75.8863	-31396
75.8858	-31482.4
75.9004	-31400
75.9117	-31500.6
75.8872	-31473.1
69.9272	-30376.3
69.9318	-30278.8
69.9374	-30278.8
69.927	-30376.1
34.238	-16935.1
70.4467	-30008.7
70.4167	-30179.7
70.3226	-30034.7
70.3197	-30183.6
70.417	-30178.7
70.3198	-30184.9
64.1472	-28507.8
64.1388	-28727.3
64.1067	-28635.1
64.0863	-28628.6
64.1742	-28875.8
64.0811	-28881.8
64.0601	-28994.5
70.0435	-29768.1
69.9943	-29561.9
70.0459	-29769.3
69.9947	-29567.7
69.9419	-29869.6
69.9203	-29754.7
69.8622	-30003.3
69.8555	-29997.1
69.7148	-29958.1
69.6947	-30190.8
69.6937	-30198.5
68.8396	-30409
68.813	-30386.6
68.7544	-30390.4
68.8248	-30306.6
68.7593	-30413.5
62.5317	-29236.3
62.5317	-29235.3
62.4689	-29517.2
63.6144	-29567.4
63.6139	-29567.4
63.3944	-28570.5
63.3946	-28571.5
63.3429	-28852.5
63.3259	-29104.9
63.326	-29104.8
63.3459	-28852.5
68.9603	-30103.6
67.9035	-29940.3
68.96	-30103.7
64.4315	-29013.4
64.4052	-29027
64.3214	-29197.1
64.2558	-29191.1
56.5998	-27982.5
56.465	-27910.5
46.8891	-18717
46.8188	-18581.3
69.2315	-29551.6
69.225	-29738.9
69.2108	-29744.7
69.1587	-29918.1
69.2327	-29755.4
69.1532	-29995.6
69.1893	-29926.6
69.2067	-29951.7
69.2103	-29800.6
68.9776	-30038.2
75.9107	-29683.6
69.4522	-28510.9
69.5942	-28339.6
62.7579	-27314.7
62.7572	-27111
68.9521	-30411.4
68.9724	-30547.2
68.8539	-30656.8
69.0986	-30272.2
69.1287	-30540.1
69.0398	-30309.7
57.6217	-28416.5
57.6155	-28196.6
76.7032	-29868.8
70.504	-28834.5
39.9735	-17730.6
63.6769	-29972
69.176	-30740.9
64.3398	-29954.7
76.0304	-29353.5
75.9348	-29428.8
75.9779	-29240.5
76.0641	-29176.9
76.0679	-29232
75.9807	-29184.7
75.8902	-29332.6
76.0353	-29429
75.9287	-29343
69.2748	-30577.4
69.0348	-30456.9
69.2349	-30273.5
69.1466	-30336.8
69.2334	-30333.5
69.1365	-30288.9
69.0633	-30434.1
69.2461	-30558.7
69.1373	-30506.6
76.0445	-29493.1
75.9658	-29641.6
76.0519	-29601.9
76.0038	-29612
75.9378	-29632.5
69.0503	-30623.6
68.9825	-30769.9
75.9816	-29012.8
75.9358	-28992.8
75.9258	-29235.7
75.901	-29140.3
75.8931	-29231
75.9243	-29143.4
75.8997	-29238.7
39.518	-19658.7
39.5796	-19830.1
75.7811	-29528.8
75.596	-29620.4
75.5952	-29615.6
68.9253	-30353.3
69.0101	-30105.1
68.9878	-30121.3
68.9223	-30242.5
68.9776	-30381.3
68.9485	-30336.8
69.0659	-30111.3
68.9891	-30066.1
68.9595	-30334
68.9703	-30222.9
68.9921	-30320.8
68.9345	-30580
68.9467	-30515.7
75.7881	-29012
75.7879	-29013.5
75.7204	-29112.6
75.6324	-29305.8
68.962	-27957.4
69.0027	-28102.4
82.3497	-30549.8
76.0562	-28960.3
76.0434	-29094.9
75.9556	-29252
75.9707	-29189.2
76.0629	-29040.4
76.078	-29040.6
76.0241	-29074.7
75.9727	-29192.3
75.9559	-29255.3
69.2282	-27864.2
69.3041	-27936.4
69.1637	-28028.2
69.2406	-27931.6
69.2524	-28032
69.188	-27861.4
76.0947	-28311.5
76.1496	-28524.8
76.1356	-28554.3
76.1131	-28760
76.109	-28468.1
76.0824	-28751.1
76.0869	-28494.3
76.0596	-28680.1
76.0418	-28686.6
76.0073	-29002.3
76.0387	-28827.3
82.3215	-29897.6
82.2989	-30063.9
82.2747	-30070
76.1638	-28859.7
76.1011	-28846
76.155	-29107.3
76.1241	-29098.9
76.1659	-28831.9
76.0296	-29024.8
41.9338	-19882
69.4877	-27159.1
69.4608	-27378.9
76.0374	-28419.3
76.0685	-28712.9
76.0274	-28604.8
76.0021	-28551.1
75.9851	-28558
76.009	-28874.1
75.9987	-28759.5
75.936	-28924.1
75.8877	-28853.8
69.2927	-27396.1
69.3231	-27654.6
69.2652	-27524.4
69.2505	-27527.1
69.28	-27787.9
69.214	-27734.7
69.1789	-27860.6
75.5239	-30467.9
75.4406	-30854.6
75.4734	-31054.2
75.434	-30765.9
75.4539	-31050.4
75.3271	-31156.9
75.5057	-30687.4
75.5016	-30672
75.4741	-30630
75.5128	-30873.9
75.4896	-30892.4
75.4812	-30891.1
75.5642	-31040.1
75.4549	-30810.2
63.7754	-29243.3
63.6728	-29324.1
63.8065	-29266.8
75.238	-31058.8
75.1964	-31178.5
75.3176	-31343.4
75.1921	-31325.5
75.2045	-31292.4
70.0647	-30505.9
63.8517	-29050.8
63.9151	-29200.6
58.4965	-27446.5
58.593	-27609.6
58.5845	-27729.2
58.5357	-28047
75.4622	-31279.2
75.5544	-31367.4
75.5488	-31158.5
75.5356	-31408.1
75.3879	-31506.7
75.4302	-31275.2
75.6403	-31241
75.5224	-31148.9
75.5587	-31350.7
75.5152	-31396.2
75.4348	-31274.3
75.4076	-31389.6
75.3603	-31499.1
41.3632	-19759.6
64.2228	-29039.1
64.1138	-28957.5
64.0692	-29129.1
64.1455	-29033.6
64.1741	-29131.9
64.0883	-28948.8
75.5464	-31165.3
75.5654	-30994.8
75.5488	-31180.5
75.5919	-31182.1
75.4886	-31222.1
75.4357	-31368.7
75.5881	-31011.4
75.581	-31181.6
75.6128	-31233.9
75.5284	-31166.1
64.2063	-28474.1
64.2368	-28746.3
64.1873	-28604.6
64.1671	-28605.1
64.1546	-28826.8
64.1974	-28882.7
64.1157	-28975.7
75.2271	-30559.6
75.1315	-31048.2
75.1215	-31196
75.1146	-31190.3
75.3018	-30824.8
75.1928	-30723.3
75.1817	-30987.3
75.1825	-30988
75.1267	-30874.9
75.203	-31152.7
75.204	-31152.7
75.1018	-30829.5
70.077	-30243.3
69.9394	-30185.8
69.7588	-30270.2
70.0257	-30267.2
63.193	-29212.1
63.1938	-29212.7
63.0652	-29486.2
63.0661	-29489.4
63.193	-29212
69.6663	-30083.2
69.3605	-30255.8
63.93	-28587.4
63.9937	-28768.4
63.9365	-28736.7
63.9193	-29016
63.9039	-28831.7
63.8167	-28921.6
63.5657	-29362.6
63.5651	-29361.9
64.0829	-29132.4
64.0742	-29085.9
63.9005	-29124.7
63.8325	-29233.3
57.1303	-27958.1
57.001	-28033.3
38.9689	-19824.9
38.7935	-19967.9
62.6852	-29762.7
62.5715	-29199.6
62.7021	-29444.8
49.9583	-26641.8
49.9815	-26955.2
55.8633	-27629.4
55.7672	-27817
55.8835	-27798
55.8423	-28069.6
55.8271	-28029
69.3156	-30007.3
63.0861	-28552
63.1015	-28746.8
62.9632	-28734.8
62.9117	-28999.4
56.1034	-27538.9
56.1229	-27706.9
56.2317	-27829.8
56.0025	-28105.6
69.9847	-28456.2
69.983	-28197.4
69.9598	-28221.6
70.0729	-28222
70.1194	-28203.8
69.9851	-28457.3
63.273	-27231.3
63.2399	-27028.1
63.3606	-27025
63.2836	-27195.7
69.492	-30818.1
69.7106	-30668.6
69.6956	-30675.6
69.6432	-30841.9
46.5311	-20676.9
46.3934	-20494.3
77.1254	-29704.1
64.9018	-27661.7
64.8136	-27652.4
71.0061	-28669.6
71.0141	-28667.5
71.0285	-28644.9
70.9821	-28643.4
65.0379	-29859.1
58.9896	-28879.5
59.3543	-28942
70.1203	-30876
70.1156	-30878.6
69.6883	-30609.2
69.6091	-30605.4
69.6296	-30607.2
69.6908	-30610
47.3144	-11991.9
59.3085	-28898.3
58.9407	-28856.2
69.3687	-30318.4
69.4576	-30484.7
69.4577	-30662.7
69.4427	-30166.7
69.4876	-30227.2
69.4039	-30386
69.4876	-30182.8
69.4279	-30223.2
69.4264	-30381.1
69.4315	-30341.6
69.4463	-30433.3
69.3292	-30640.7
76.2618	-29410
76.224	-29600.8
64.9545	-27277.7
69.2994	-30617.9
69.3201	-30591.9
69.3277	-30856.4
69.4159	-30801.1
69.3544	-30551.9
57.9106	-28471.6
57.8901	-28403.8
69.283	-30524.9
69.2539	-30734.9
57.9348	-28406.2
69.6338	-30632.2
69.5593	-30615
69.541	-30661.9
69.0189	-22299.1
69.0744	-22195.8
69.0745	-22195.9
69.0188	-22299.2
76.2388	-28906.9
76.2332	-28909.5
76.171	-29186.3
76.2242	-29077.7
76.2179	-29089.3
76.1429	-29091.2
76.2344	-29194.2
76.1177	-29361.7
64.903	-26932.4
64.9033	-26932.3
64.9012	-27205.5
69.2921	-30034.1
69.2784	-30005.3
69.2683	-30181.1
69.2761	-30225.4
69.2274	-30325.7
69.205	-30217.1
69.1958	-30578.4
69.2949	-30289.3
69.3144	-30005.7
69.3224	-30173.2
69.2968	-29978.5
69.2804	-30168.7
69.2481	-30206.5
69.3117	-30358.7
69.2647	-30266.6
57.8942	-28028.1
57.8798	-28041.9
57.9329	-28333.7
57.9634	-28007.7
57.9503	-28010.3
57.9117	-28265.6
70.0497	-27928.4
70.0079	-28018.1
70.0193	-28009.5
63.1645	-26838.9
63.1592	-26873.8
63.2236	-26831.6
63.2346	-26866.3
56.266	-25715.2
70.255	-27247.5
70.1574	-27394.7
70.3443	-27451.5
70.1669	-27539.1
70.2559	-27426.3
70.1363	-27680.3
69.986	-27997.4
70.2005	-27731.4
70.1021	-27905.2
63.4615	-26267.5
63.4878	-26433.1
63.4695	-26507.7
63.3221	-26836.4
70.135	-27901.6
70.2131	-28026.3
70.1458	-27846.4
70.2396	-28034.6
70.283	-27917.1
69.033	-22433.1
63.4468	-26752
63.3921	-26833.5
63.3678	-26820.8
63.515	-26122.8
56.7898	-25130.9
76.312	-28329.4
76.3022	-28582
76.3067	-28504.8
76.2946	-28583.9
76.2895	-28488.4
76.2987	-28789.3
76.2847	-28824.2
76.2377	-28793.3
76.2046	-29037.8
69.5625	-27309.4
69.5611	-27538.1
69.5799	-27481.4
69.5787	-27695.5
69.5535	-27727
69.5401	-27458.5
69.5203	-27825.5
75.801	-30373.8
75.7317	-30922.3
75.7012	-30870
75.7298	-31103.2
75.7299	-31103.3
75.7857	-30575.8
75.7612	-30560
75.7512	-30754.5
75.7518	-30754.2
75.753	-30697.2
75.749	-30771.5
75.7485	-30771.7
75.7328	-30922.5
46.7383	-25448.6
46.6929	-25710
39.7622	-24328.3
53.0089	-26462.2
52.9598	-26688.4
52.9598	-26688.2
69.4683	-29286.4
69.6053	-29508.9
69.4985	-29492.4
69.4643	-29812.4
69.4808	-30104.5
69.4828	-30104
69.0852	-22404.6
69.5839	-30223
69.6174	-30033.1
69.5242	-30008.6
69.584	-30221
69.5984	-29970.7
62.8405	-28144.9
69.0157	-30155.1
69.0688	-30374.1
69.0131	-30158.9
68.9769	-30437.7
68.9288	-30329.9
68.8413	-30306.2
69.0317	-30441
57.5354	-28159.1
57.5357	-28158.1
57.5797	-28426.6
69.5529	-30097.4
69.5264	-30075.6
69.4982	-30242.1
69.5306	-30118.7
69.6266	-30096.5
69.5548	-30091.3
69.6231	-30315
69.5259	-30311
69.4608	-30176.9
62.7703	-28913.9
62.7465	-28966.9
62.6488	-29057.9
62.8338	-28916.9
62.8439	-29105.7
62.719	-28928
63.7958	-29638.3
63.7955	-29083
64.3024	-29484.4
64.2214	-29509.3
56.9498	-27569.7
57.031	-27723.7
56.8981	-27780.9
69.0062	-22129.9
69.0062	-22129.9
68.9379	-22266.8
64.3374	-29007.1
64.3377	-29005.8
64.2701	-29192
64.2406	-29188.3
64.2662	-28903.9
[truncated: 38,989 more rows]

## Sheet: Fig 4d grey
LUMO_1	DIP
1.88845	6e-06
0.98983	0.255873
0.4606	0.301033
0.51264	0.301416
0.35966	0.338894
0.31007	0.3679
0.2969	0.765295
0.43495	0.793618
0.51327	0.264273
0.60343	0.39914
0.65032	0.25293
0.76473	0.241122
0.65576	0.253176
0.83934	0.244464
0.7977	0.241313
0.81587	0.265087
0.17493	0.841959
0.00225	0.819273
0.17428	0.776499
0.61356	0.249225
0.65491	0.231406
0.49868	0.303144
0.59296	0.197007
0.16279	1.01681
0.06589	0.880148
0.37802	0.321163
0.50649	0.201746
0.25075	0.852015
0.72798	0.25218
0.80805	0.246934
0.77739	0.844217
1.06142	0.243435
0.65251	0.873641
0.59636	0.243969
-1.17167	1.12217
0.88445	0.247188
0.82888	0.242844
0.82014	0.267718
0.78765	0.263517
0.74953	0.896458
0.67093	0.864433
0.73373	0.185387
0.83476	0.190974
0.69731	0.182722
0.81977	0.200134
0.79384	0.224591
0.86603	0.240734
0.86597	0.240522
0.99508	0.27347
0.81088	0.183921
0.83359	0.201698
0.80253	0.20455
0.80308	0.204669
0.59491	0.26584
0.50999	0.292871
0.44014	0.194297
0.43398	0.183003
1.02922	0.201933
0.81559	0.337166
0.77929	0.108408
0.89457	0.107417
1.04208	0.129984
0.84191	0.191753
0.73788	0.196604
0.9041	0.191494
0.71046	0.185874
0.90338	0.199558
0.83627	0.196405
0.45551	0.222546
0.49038	0.179464
0.40602	0.223811
0.44339	0.14679
0.507	0.213581
0.87408	0.259052
0.74948	0.284629
0.53745	0.914224
0.51929	0.939664
0.73038	0.249885
0.78779	0.248801
0.79345	0.235982
0.72169	0.242897
1.06541	0.378101
0.57171	0.918076
0.09688	0.636328
0.17023	1.05058
0.34987	0.275964
0.47263	0.251262
0.56682	0.335201
0.39473	0.22805
0.35888	0.196682
0.79432	0.287294
0.83379	0.41455
-0.24324	1.41151
-0.15586	1.11279
0.65805	0.244772
0.6946	0.112495
0.90839	0.380708
0.48411	0.334383
0.64157	0.368222
0.67005	0.353061
0.66959	0.353497
0.64161	0.368022
0.90701	0.356253
0.86362	0.394364
0.86326	0.394357
1.0817	0.410397
0.934	0.426574
0.88953	0.412822
0.86435	0.411043
0.86407	0.411069
0.88964	0.412759
0.92112	0.325011
0.82367	0.389289
0.89441	0.404976
0.84233	0.382726
0.82373	0.389081
0.89404	0.404924
0.84266	0.382708
0.69248	0.36884
0.58641	0.367158
0.69263	0.368806
0.58662	0.367104
0.32371	0.364117
0.31786	0.363865
0.56098	0.368376
0.71058	0.331804
0.57237	0.37713
0.7036	0.343498
0.66997	0.389798
0.68031	0.337474
-0.05448	0.560691
-0.05221	0.56079
0.46457	0.573528
0.39559	0.344367
0.5066	0.403907
0.40342	0.392468
0.40366	0.392179
0.42267	0.28298
0.30976	0.873882
0.36479	0.53677
0.29779	0.35197
0.37169	0.255067
0.39321	0.617673
0.62038	0.287399
0.78514	0.304194
0.96099	0.327774
0.36789	0.579451
0.51694	0.448539
0.1416	0.849712
0.77777	0.337541
0.71909	0.35998
0.77833	0.337519
0.71946	0.359764
1.12496	0.26071
0.23964	0.597965
0.2543	0.653743
0.25353	0.653734
0.31229	0.553362
0.34748	0.625752
0.34811	0.625396
0.75507	0.226626
0.82719	0.227325
0.91872	0.271152
0.82164	0.224334
0.8373	0.256464
0.94501	0.289044
0.45543	0.248879
0.65098	0.139525
0.64554	0.088549
0.36565	0.595008
0.3305	0.70436
0.4097	0.646414
0.4381	0.288891
0.40006	0.285483
0.52232	0.312816
0.40018	0.318176
0.60702	0.2997
0.60703	0.300375
0.61686	0.405677
0.76202	0.22248
0.72726	0.232533
0.72742	0.23233
0.8769	4e-06
0.86166	0.254321
0.71783	0.2674
0.65036	0.286932
0.86762	0.213154
0.74582	0.271226
0.88518	0.258921
0.88528	0.283692
0.67989	0.100737
0.77974	0.452981
0.49135	0.263034
0.43155	0.297415
0.56003	0.246452
0.56015	0.246283
0.63055	0.321497
0.56605	0.236433
0.63969	0.315935
0.27447	0.660486
0.74661	0.29869
0.80068	0.314446
0.4757	0.705589
0.92574	0.02617
0.36513	0.455381
0.2855	0.299196
0.4879	0.344113
0.47435	0.367984
0.29234	0.236218
0.33793	0.351236
0.68466	0.292499
0.67567	0.405919
0.27221	0.760064
0.34235	0.176981
0.44766	0.134243
0.31118	0.178927
0.21751	0.165424
0.39969	0.77694
0.29183	0.811705
0.29184	0.811743
0.16607	0.64572
0.87944	1.1e-05
1.01727	0.020852
0.79973	0.627449
0.36553	0.321195
0.7007	0.503277
0.54993	0.245921
0.58341	0.241135
0.36892	0.203631
0.37846	0.823827
0.28934	0.91837
0.46417	0.796871
0.60081	0.314322
0.61405	0.305594
0.39822	0.336458
0.75891	0.60961
0.6937	0.473533
0.42833	0.272649
0.57694	0.104531
0.50303	0.491048
0.71551	0.604714
0.75601	0.568491
0.64231	0.214633
0.45613	0.385853
0.67008	0.467369
0.27425	0.846859
0.56043	0.817939
0.34939	0.867284
0.31828	0.564694
0.22564	0.502206
0.21968	0.639249
0.62638	0.227044
0.90288	0.44508
0.80872	0.437286
0.62438	0.117213
0.30246	0.645239
0.51867	0.175303
1.21971	3e-06
1.10295	0.026705
0.65383	0.572893
0.37758	0.474656
0.53393	0.479723
0.78582	0.586867
0.78657	0.360383
0.68585	0.356292
0.82743	0.362927
0.67586	0.41888
0.86777	0.441366
0.76872	0.292904
0.43003	0.52099
0.47965	0.313592
0.46641	0.561054
0.65977	0.58242
0.63358	0.284601
0.70999	0.697662
-0.09044	1.07957
0.11175	0.716745
0.10486	0.746214
0.03765	0.803814
0.23952	0.851014
0.47681	0.261546
0.14008	0.564927
0.7736	0.000216
0.62831	0.010472
0.74658	0.588648
0.46567	0.502894
0.41027	0.082832
0.50054	0.432499
0.09508	0.701045
0.52336	0.747782
0.36544	0.059238
0.35445	0.040442
0.31204	0.141555
0.2204	0.130498
0.22832	0.050966
0.12771	0.083339
0.73055	0.00012
0.75325	0.032866
0.7535	0.032926
0.41974	0.095492
0.9644	0.023402
0.96451	0.023338
0.80818	0.034915
0.8024	0.016696
0.80313	0.016609
0.80815	0.03495
0.76107	0.00877
0.79467	0.000239
0.7942	0.0003
0.79463	0.000227
0.79444	0.000315
0.79397	0.000298
0.79436	0.000326
0.7608	0.008718
0.80592	0.020071
0.87571	0.004811
0.80979	0.038417
0.71355	4.8e-05
0.71348	2.8e-05
0.80966	0.038339
0.78062	0.012279
0.75666	0.027664
0.78027	0.01739
0.77354	0.030286
0.75319	0.037985
0.77938	0.017523
0.77283	0.030213
0.75408	0.037839
0.75626	0.027615
0.78065	0.012431
0.77094	0.016982
0.68904	0.033016
-0.96053	0
0.9235	0.026442
0.92391	0.026687
0.83779	0.04134
0.75356	0.027815
0.74941	0.030979
0.75361	0.027573
0.7403	0.022629
0.73985	0.022536
0.70923	0.025067
0.7495	0.030925
0.75671	0.049533
0.74707	0.005627
0.80096	0.035709
0.80313	0.035527
0.72433	2.9e-05
0.81068	0.004266
0.7572	0.020872
0.71531	0.007121
0.78505	0.022504
0.78553	0.022457
0.78713	0.02046
0.78719	0.020429
0.79004	2.4e-05
0.81134	0.004359
0.88331	5e-06
0.92698	0.028602
0.9266	0.028583
0.83789	0.018704
0.83765	0.018691
0.79643	0.012157
0.84038	0.021094
0.84048	0.021308
0.86057	0.019139
0.8033	0.004225
0.80052	0.035609
0.93669	0.011948
0.80584	0.026873
0.85693	0.019748
0.7898	0.017681
0.85619	0.019616
0.64857	0.015358
0.50674	0.067781
0.37462	0.00535
0.38314	0.126247
0.69115	0.080043
0.49108	0.118329
0.5898	0.139703
0.58969	0.139722
0.56662	0.145714
0.51096	0.125749
0.80763	0.217843
0.77257	0.244941
0.77308	0.245055
0.80654	0.217733
0.38888	0.145692
0.44886	0.070212
0.47739	0.19384
0.43568	0.125201
0.6724	0.052163
0.45468	0.160849
0.5559	0.035017
0.60859	0.106801
0.60887	0.106782
0.59489	0.059325
0.59366	0.0593
0.5956	0.055244
0.59745	0.055046
0.52476	0.090404
0.71487	0.203471
0.63698	0.083767
0.66247	0.080503
0.57461	0.086815
0.65647	0.076907
0.73708	0.177745
0.73713	0.177633
0.87214	0.150576
0.82286	4e-06
0.68127	0.023687
0.63672	0.02678
0.567	0.077949
0.48023	0.078805
0.53498	0.149518
0.52434	0.144774
0.6508	0.030693
0.24405	0.092261
0.65977	0.001133
0.62828	0.018717
0.3293	0.005799
0.34159	0.028392
0.5373	0.146526
0.53097	0.147074
0.43953	0.124318
0.25495	0.077419
-0.04188	0.017892
-0.20952	0.00349
0.36202	0.003126
0.31618	0.069007
0.54447	0.101372
0.25806	0.025852
-0.80482	0.170427
0.65895	0.090768
0.48154	0.107083
0.24877	0.102161
0.24625	0.102017
0.26015	0.055278
0.30913	0.070508
0.33989	0.119814
0.40439	0.144882
0.39371	0.130163
0.41259	0.130611
0.44355	0.123668
0.41919	0.177717
0.41913	0.146912
0.36024	0.193934
0.33311	4e-06
0.0881	0.03622
-1.84427	0
0.63488	5.3e-05
0.75497	0.199652
0.75546	0.199699
0.51781	0.07438
0.5127	0.029778
0.40485	0.161316
0.46244	0.12553
0.52811	0.138034
0.36797	0.232463
0.65536	0.002054
0.62455	0.066529
0.5579	0.073541
0.4827	0.117584
0.50931	0.001256
0.39848	0.100379
0.39858	0.100447
0.54096	0.097036
0.48283	0.117518
0.67312	0.016793
0.6733	0.016729
0.58128	0.075267
0.43856	0.046967
0.52536	0.131821
0.48751	0.148556
0.44817	0.056076
0.44794	0.056271
0.39898	0.163773
0.39926	0.16368
1.03735	0.182823
0.48869	0.040777
0.38307	0.149941
0.38075	0.148305
0.48867	0.040788
0.64951	0.098967
0.65034	0.099125
0.58453	0.068112
0.49845	0.122504
0.49296	0.100807
0.46785	0.135044
0.53216	0.21397
0.41958	0.157858
0.38424	0.232035
0.38443	0.231846
0.31677	0.069035
0.45651	0.000212
0.39385	0.152104
0.49724	0.062029
0.29494	0.109173
0.4089	0.137852
0.32033	0.12605
0.29543	0.109329
0.50259	0.112796
0.29009	0.208916
0.38264	0.036635
0.64192	0.069945
0.18031	0.095617
0.17871	0.096089
0.37839	0.134408
0.38481	0.150076
0.37565	0.134572
0.38361	0.150239
0.71531	0.010829
0.41028	0.198053
0.40936	0.151648
0.80772	0.299777
0.3227	0.283874
0.38567	0.08296
1.05162	0.164329
0.47361	0.125983
0.4787	0.126068
0.47805	0.086175
0.47863	0.086353
0.5091	0.099297
0.91673	0.177384
0.86225	0.175328
0.4639	0.152259
0.70119	0.018587
0.40294	0.140662
-0.13846	1.2e-05
0.82823	0.36909
0.89748	0.330385
0.47999	0.084392
0.39583	0.089344
0.66858	0.185075
0.7708	0.001259
0.58982	0.027576
0.59164	0.027469
0.45749	0.085416
0.76876	0.073969
0.54089	0.067183
0.6979	0.046868
0.58114	0.148831
0.5531	0.132931
0.55184	0.13241
0.48337	0.175165
0.48137	0.158168
0.50876	0.124523
0.4621	0.078479
0.50847	0.124481
0.39578	0.169826
0.49751	0.076691
0.47301	0.260585
0.38301	0.286898
0.41653	0.19126
0.41648	0.191121
0.27847	0.209715
0.50541	0.128454
0.50449	0.128334
0.37221	0.120841
0.38825	0.117221
0.50307	0.128591
0.48006	0.063927
0.48507	0.083267
0.46404	0.085002
0.48527	0.082793
0.48027	0.063953
0.44873	0.102719
0.50552	0.118252
0.50632	0.117761
0.40571	0.150207
0.68861	0.056402
0.64066	0.045229
0.6401	0.045041
0.71305	0.049042
0.71821	0.048967
0.61752	0.070802
0.69419	0.245001
0.88433	0.2431
0.55394	0.0871
0.55539	0.097418
0.52606	0.076736
0.52589	0.076557
0.55239	0.086963
0.55343	0.097255
0.50185	0.088043
0.54568	0.087936
0.83465	0.165968
0.92958	0.185533
0.83311	0.168373
0.83453	0.165766
0.8338	0.168595
0.92898	0.185483
0.57791	0.014385
0.42035	0.147119
-0.51287	0.301361
0.63467	0.007803
0.62026	0.009947
0.63613	0.00977
0.6874	0.017895
0.67465	0.017301
0.57491	0.022527
0.66938	0.055904
0.66579	0.055495
0.60771	0.061126
0.6112	0.061679
0.6527	0.07129
0.64761	0.07194
0.77667	0.079116
0.46864	0.125846
0.46863	0.125928
0.47203	0.12745
0.47207	0.127518
0.39227	0.113788
0.39876	0.123903
0.39879	0.123928
0.49487	0.11186
0.65512	0.032806
0.66051	0.021262
0.49968	0.103591
0.50113	0.09458
0.57964	0.076267
0.49637	0.111299
0.58032	0.076402
0.49665	0.111387
0.4934	0.08624
0.49666	0.085886
0.5165	0.09842
0.51915	0.089314
0.77372	0.212826
0.75475	0.168444
0.85355	0.219345
0.85317	0.219345
0.82564	0.170737
0.8254	0.170728
0.84636	0.180182
0.06045	0.843593
0.40089	0.674537
0.34059	0.659612
0.33694	0.547478
0.69298	0.372821
0.58675	0.382206
0.75451	0.311074
0.73743	0.314205
0.89484	0.238275
0.74064	0.25327
0.73969	0.253619
0.88063	0.30531
0.84442	0.284711
0.78264	0.204771
0.81592	0.341913
0.81589	0.341914
0.72959	0.411638
0.89361	0.317409
-1.68998	0.808648
0.63692	0.206936
0.68312	0.260096
0.07921	0.642415
0.09877	0.949918
0.67855	9.9e-05
0.97107	0.251791
0.50949	0.694207
0.43668	0.510002
0.63501	0.630949
0.78015	0.600674
0.49028	0.001039
0.63366	0.631482
0.77971	0.600885
0.67784	0.259317
0.95596	0.240656
0.69967	0.150043
0.75427	0.534337
0.25012	0.441125
0.76106	0.867395
0.67248	0.286916
0.73159	0.295937
0.73232	0.2448
0.75824	0.220581
0.69376	0.252397
0.66508	0.286025
0.65947	0.28458
0.62928	0.266854
0.63511	0.243304
0.72769	0.222152
0.82522	0.260453
0.85895	0.211722
0.85023	0.261367
0.81157	0.217341
0.56756	0.917552
0.52213	0.961776
0.52245	0.962004
0.56874	0.917272
0.66964	0.216372
0.68681	0.231682
0.70289	0.22692
0.79278	0.239619
0.80472	0.22683
0.82951	0.228872
0.65092	0.260793
0.68318	0.260599
0.61596	0.261098
0.68321	0.261919
0.68596	0.260039
0.61554	0.26157
0.68628	0.260233
0.65172	0.263293
0.87637	0.217963
0.82617	0.222112
0.83151	0.295096
0.80115	0.302667
0.76313	0.294687
0.76379	0.294739
0.81511	0.283836
0.89998	0.418949
0.8735	0.192738
0.86997	0.197865
0.8992	0.202789
0.84559	0.186559
0.89188	0.307896
0.84366	0.275072
0.84303	0.274942
0.79415	0.227141
0.66341	0.222455
0.7391	0.263754
0.34217	0.226017
0.54157	0.26763
0.62466	0.288811
0.63818	0.256891
0.64237	0.260321
0.64176	0.259939
0.63891	0.256599
0.24139	0.544671
0.31913	0.569351
1.10705	0.251688
0.51031	0.704289
0.50664	0.721942
0.51021	0.704186
0.70568	0.057775
0.49331	0.487954
0.67716	0.307403
0.7515	0.316504
0.63713	0.28304
0.74179	0.293079
0.60699	0.287217
0.42416	0.492357
0.45251	0.070418
0.64434	0.26723
0.64448	0.267222
0.42486	0.494202
0.45129	0.072354
0.60653	0.2859
0.78713	0.22713
0.81791	0.247049
0.72617	0.242131
0.78093	0.199969
0.17162	0.523381
0.63127	0.177434
0.53305	0.204805
0.68023	0.180836
0.69292	0.173987
0.60563	0.395228
0.45468	0.640852
0.45961	0.637053
0.51462	0.84813
1.16366	0.11068
0.21238	1.12966
0.30269	0.450068
0.26238	1.02325
0.26223	1.02327
0.41091	0.550789
0.33383	0.541948
0.88721	0.376009
0.87592	0.334283
0.4999	0.344032
0.37575	0.411722
0.48269	0.292072
0.31501	0.328048
0.30648	0.34859
0.49444	0.321966
0.65448	0.453818
0.61277	0.269331
0.64006	0.38014
0.58595	0.249184
0.50105	0.275469
0.62161	0.214656
0.49931	0.341054
0.6373	0.220701
0.50605	0.206033
0.42139	0.235209
0.5267	0.14794
0.45027	0.332694
0.10875	0.678441
0.26345	1.12023
0.24012	0.717539
0.22771	1.03178
0.80724	0.24799
0.59565	0.33375
0.47497	0.339847
0.55432	0.544492
0.57813	0.506591
0.65229	0.175582
0.71603	0.291643
0.83303	0.469702
0.63185	0.27116
0.76843	0.236357
0.54981	0.246929
0.42952	0.237421
0.62834	0.592468
0.51698	0.533268
0.2882	0.528612
0.10238	1.01024
0.67766	0.22989
0.6765	0.227242
0.66685	0.271671
0.63297	0.273744
0.65887	0.292937
0.66019	0.234118
0.6733	0.228124
0.66309	0.227566
0.65334	0.274878
0.66418	0.272295
0.70834	0
0.52497	0.25401
0.37304	0.295337
0.74257	0.311494
0.61747	0.313875
0.66811	0.317884
0.6377	0.274986
0.76764	0.282613
0.41964	0.284277
0.46121	0.282518
0.32608	0.303733
0.44605	0.339168
0.40207	0.25824
0.45838	0.379982
0.72759	0.338961
0.83	0.336427
0.82175	0.332552
0.84534	0.355971
0.7293	0.359535
0.76512	0.38062
0.79085	0.226959
0.79513	0.229108
0.88204	0.226672
0.83358	0.291942
0.826	0.296748
0.52943	0.305619
0.49328	0.308083
0.37412	0.241255
0.57871	0.160393
0.64964	0.393389
0.727	0.392044
0.60435	0.362101
0.71097	0.358708
0.69431	0.382685
0.62216	0.342131
0.75982	0.340607
0.72998	0.33783
0.7277	0.300475
0.61831	0.302585
0.86294	0.25948
0.86268	0.259109
0.73781	0.271261
0.92134	0.316915
0.65652	0.359963
0.62554	0.363819
0.56636	0.382551
0.58796	0.390939
0.64108	0.367096
0.6327	0.402661
0.55584	0.376768
0.67462	0.405242
0.68232	0.313364
0.69858	0.312106
0.59587	0.332629
0.58625	0.319184
0.7086	0.29702
0.67625	0.303716
0.77598	0.329191
0.57761	0.324812
0.78623	0.313682
0.43448	0.297098
0.48948	0.34594
0.4097	0.341473
0.47463	0.335201
0.38704	0.302218
0.40583	0.328962
0.52045	0.367186
0.34624	0.252952
0.71724	0.259737
0.69216	0.380977
0.67543	0.323572
0.68336	0.294616
0.62039	0.388638
0.78873	0.439992
0.48243	0.368476
0.45066	0.384748
0.40216	0.32844
0.40275	0.275781
0.37184	0.383469
0.28982	0.301839
0.46737	0.311107
0.34073	0.34617
0.34853	0.284824
0.36159	0.410918
0.60552	0.371893
0.65484	0.391771
0.67327	0.387457
0.61856	0.299301
0.74994	0.310438
0.66943	0.304002
0.68945	0.410368
0.56658	0.288291
0.58404	0.242257
0.60411	0.249032
0.68091	0.241549
0.73288	0.235888
0.66592	0.252408
0.76113	0.284715
0.77022	0.259016
0.70339	0.252848
0.60863	0.241615
0.56746	0.252861
0.70042	0.232104
0.76055	0.255807
0.74231	0.250405
0.66623	0.252953
0.62739	0.256093
-0.20442	0.829809
0.26116	0.999292
0.22824	0.994507
0.15889	0.906264
-0.01943	0.815796
-0.11608	0.81208
0.24675	0.876586
-1.401	1.08218
0.12155	0.844672
0.08594	0.856687
0.09362	0.833086
0.0856	0.837788
0.03887	0.867019
-0.06191	0.866934
-0.29336	0.8003
-2.52023	0.966875
0.27817	0.733707
0.42292	0.847079
0.42277	0.847073
0.50405	0.258905
0.54222	0.240908
0.7466	0.248668
0.61227	0.260255
0.62344	0.249129
0.55746	0.256823
0.56604	0.258406
0.58005	0.191462
0.55531	0.180149
0.69041	0.295492
0.59887	0.258426
0.45802	0.265108
0.70759	0.337706
0.6258	0.242178
0.60449	0.249907
0.65907	0.24719
0.62342	0.199645
0.26566	0.877936
0.06901	0.995026
0.63688	0.265204
0.50947	0.26464
0.57744	0.275776
0.65461	0.218515
0.65093	0.263368
0.42153	0.234325
0.30468	0.266219
1.02306	0.399848
1.02296	0.39984
0.2216	0.932818
0.10929	0.843404
0.07236	0.952937
-0.03522	0.733628
0.32226	0.310839
0.32045	0.200112
0.3446	0.33581
0.33224	0.171819
0.47588	0.332882
0.6057	0.356899
0.45189	0.307094
-0.02718	0.900941
0.07702	0.744119
0.03968	0.850186
0.05984	0.832787
0.0367	0.850114
0.06117	0.83263
0.61692	0.241553
0.75284	0.248086
0.59438	0.240825
0.71126	0.240942
0.7573	0.259808
0.73194	0.269705
0.44312	0.291818
0.55403	0.149068
0.03025	1.02952
0.75504	0.238554
0.75752	0.873313
0.8109	0.248601
0.78383	0.22789
0.76142	0.251982
0.74242	0.263589
0.76426	0.265835
0.78944	0.263134
0.58048	0.364323
0.75738	0.379465
0.66957	0.878057
0.69006	0.864232
0.03858	0.813178
0.03792	0.812485
0.54875	0.264883
0.62797	0.274701
0.60694	0.260375
0.7107	0.302551
0.42132	0.893878
0.52487	0.260821
0.61903	0.252726
0.50629	0.238009
0.45425	0.230063
0.34423	0.308545
0.39199	0.303359
0.63151	0.198653
0.59526	0.278451
0.17842	1.04097
0.08547	1.06317
0.11274	0.905328
0.11212	0.905809
-0.01614	0.908342
0.50333	0.191985
0.38399	0.201319
0.28176	0.305191
0.36956	0.316349
0.37978	0.321133
0.25453	0.847163
0.25436	0.847328
0.12703	0.887095
0.69644	0.279852
0.64552	0.285758
0.67916	0.290147
0.64582	0.280483
0.61965	0.289739
0.64884	0.294684
0.66401	0.29256
0.63614	0.304021
0.74753	0.245146
0.67701	0.2455
0.64871	0.231439
0.6614	0.241904
0.70982	0.248542
0.70805	0.232756
0.7194	0.241637
0.49904	0.695949
0.46791	0.576912
0.86731	0.257383
0.52863	0.864719
0.66112	0.897683
0.61999	0.866971
0.52872	0.86481
0.61889	0.866985
0.66066	0.897727
0.42333	0.254427
-1.12908	1.15077
0.76889	0.236602
0.69876	0.247698
0.7964	0.236243
0.74639	0.249098
0.78792	0.260202
0.7524	0.262575
0.74466	0.276183
0.72628	0.257036
0.7115	0.2755
0.7307	0.288639
0.7646	0.282576
0.52939	0.922528
0.53821	0.857598
0.59257	0.929613
0.59267	0.929634
0.60737	0.859546
0.60749	0.859536
0.67471	0.856054
0.67136	0.190824
0.693	0.230696
0.75236	0.190126
0.75179	0.197303
0.75833	0.222605
0.68074	0.191548
0.68036	0.181531
0.76834	0.186145
0.74904	0.182639
0.63992	0.193935
0.69284	0.198607
0.64708	0.178672
0.73035	0.219763
0.78592	0.191666
0.83795	0.197878
0.74549	0.180679
0.7404	0.207106
0.76788	0.210626
0.83815	0.197347
0.74046	0.207319
0.78577	0.191964
0.7455	0.180408
0.7706	0.211349
0.71922	0.190581
0.40302	0.403379
0.41611	0.311703
0.30922	0.556229
0.29083	0.527768
0.28781	0.452468
0.23904	0.448154
0.31449	0.453601
0.33938	0.330328
0.22251	0.739289
0.27779	0.690878
0.11017	0.668726
0.22924	0.597852
0.85743	0.346429
0.31236	0.350347
0.30408	0.441571
0.19873	0.458502
0.29228	0.416334
0.22619	0.570938
0.12144	0.644264
0.32448	0.3874
0.34086	0.423509
0.14922	0.457014
0.19058	0.447215
0.49793	0.378411
0.37133	0.487467
0.23632	0.479786
0.63037	0.629921
0.64622	0.638804
0.30642	0.368964
0.14315	0.620598
0.14267	0.620155
0.30651	0.368556
0.11024	0.718448
0.39936	0.443899
0.3885	0.464999
0.562	0.473071
0.42413	0.437656
0.26972	0.44306
0.4439	0.404774
0.46158	0.374267
0.46075	0.40931
0.23454	0.493798
0.23453	0.496225
0.23326	0.496022
0.24258	0.461275
0.45881	0.507138
0.18203	0.462513
0.66277	0.643944
0.65192	0.63326
0.54811	0.665718
0.4489	0.649992
0.4148	0.641449
0.49759	0.626692
0.56815	0.617901
0.24022	0.629595
0.819	0.2293
0.83436	0.223609
0.85672	0.236038
0.85662	0.235781
0.81978	0.229037
0.8563	0.288354
0.83348	0.223322
0.84985	0.284837
0.58548	0.237682
0.51977	0.282893
0.58581	0.237535
0.51988	0.283131
0.56336	0.241545
0.7329	0.311549
0.73258	0.311182
0.65346	0.182209
0.88078	0.252523
0.88455	0.237161
0.88049	0.252142
0.68207	0.174701
0.67336	0.192256
0.65318	0.221659
0.76329	0.211045
0.68105	0.220193
0.76233	0.182236
0.70013	0.191089
0.65585	0.216629
0.74856	0.186774
0.76611	0.193334
0.72571	0.17916
0.76203	0.186525
0.72399	0.215147
0.29456	0.175247
0.91936	0.087156
0.89191	0.11228
0.92182	0.121047
0.92201	0.121037
0.41636	0.227245
0.40994	0.322628
0.54703	0.216487
0.45105	0.235458
0.43948	0.264477
0.61005	0.341522
0.46034	0.240542
0.34932	0.200258
0.7864	0.262207
0.6159	0.235135
0.72257	0.403838
0.79487	0.289658
0.69162	0.213418
0.62612	0.403037
0.39562	0.611883
0.6665	0.253926
0.70859	0.262831
0.67966	0.254088
0.73752	0.259459
0.7694	0.264508
0.75052	0.259455
0.61538	0.253661
0.69337	0.246495
0.42185	0.273689
0.39848	0.311577
0.4559	0.30228
0.54831	0.313489
0.40225	0.314557
0.51252	0.27012
0.46955	0.188025
0.38896	0.185009
0.45848	0.197622
0.81332	0.367389
0.6192	0.343164
0.69274	0.346511
0.60234	0.117478
0.83895	0.098068
0.71483	0.116219
0.77457	0.097271
0.84833	0.108269
0.84893	0.108205
0.84009	0.143818
-0.70479	0.919619
0.25375	0.7564
0.25603	0.756791
0.35619	0.777549
0.24916	0.777779
0.23685	0.762293
0.17787	0.797959
0.35387	0.778997
0.18178	0.556262
0.39563	0.416699
0.39334	0.425432
0.29894	0.417583
0.13327	0.537298
0.05388	0.810887
0.04186	0.712136
0.12887	0.543628
0.00869	1.01068
-0.28722	1.279
0.71672	0.433338
0.87224	0.243069
0.54071	0.664401
0.6999	0.538789
-0.43731	0.909655
0.72563	0.307134
0.45872	0.260907
0.72205	0.304454
0.54777	0.24866
0.55075	0.256773
0.55773	0.471888
0.70498	0.469173
0.60157	0.466683
0.63859	0.466868
0.61358	0.46112
0.54599	0.443714
0.57326	0.448394
0.44667	0.455399
0.43604	0.454849
0.39498	0.47487
0.5494	0.452103
0.65296	0.425085
0.6578	0.41483
0.6003	0.393696
0.71191	0.399039
0.49786	0.410438
0.6621	0.391092
0.49423	0.390051
0.48516	0.412291
0.66181	0.416952
0.33725	0.89241
0.40077	0.840002
0.38912	0.844831
0.33726	0.873417
0.39559	0.867171
0.39538	0.867588
0.38726	0.805337
0.35416	0.812784
0.38655	0.804897
-0.6689	0.442185
-0.63243	0.401248
-0.59655	0.496459
-0.67634	0.433464
0.11408	0.411257
0.03157	0.363409
0.13095	0.340183
0.18606	0.351235
-0.01367	0.432425
0.27733	0.429914
0.00646	0.418983
0.09827	0.435257
-0.06356	0.531097
0.37971	0.372765
0.33556	0.481733
0.19469	0.470459
0.50232	0.350625
0.46016	0.349555
0.44599	0.38064
0.27491	0.456669
0.39392	0.438739
0.41775	0.458924
0.38237	0.442231
0.50048	0.36203
0.71317	0.196753
-0.18195	0.473518
-0.29512	0.529614
-0.05188	0.495705
0.66796	0.632868
0.66874	0.632854
0.66819	0.623555
0.53315	0.65636
0.53383	0.656134
0.60395	0.658384
0.3281	0.406928
0.3335	0.397934
0.41407	0.395962
0.32032	0.505059
0.35517	0.438859
0.32325	0.43352
0.31561	0.470032
0.33346	0.450898
0.89629	0.27552
0.80876	0.276924
0.84447	0.230293
0.81715	0.229765
0.90641	0.260359
0.76015	0.182749
0.78823	0.198446
0.68974	0.188955
0.819	0.185912
0.66474	0.201887
0.84664	0.201528
0.63099	0.194806
0.67526	0.177293
0.81368	0.190586
0.74035	0.182383
0.68666	0.246597
0.7063	0.240149
0.7954	0.242708
0.68357	0.263805
0.6452	0.24581
0.69483	0.24732
0.57574	0.431188
0.52812	0.538135
0.60031	0.565496
0.46389	0.334776
0.61772	0.137548
0.54417	0.471547
0.5538	0.246167
0.39596	0.184176
0.53225	0.22653
0.66432	0.502101
0.64873	0.50429
0.52463	0.475333
0.33862	0.298451
0.55248	0.216887
0.33239	0.20893
0.35858	0.208872
0.3391	0.2381
0.40594	0.237705
0.44236	0.335574
0.32406	0.238077
0.40556	0.224189
0.38822	0.201865
0.33108	0.288706
0.40521	0.214522
0.87439	0.318548
0.77364	0.291248
0.69116	0.257949
0.81157	0.425309
0.77979	0.201416
0.79829	0.219118
0.74019	0.195451
0.8312	0.123278
0.78284	0.106399
0.83214	0.123228
0.86133	0.128607
0.86118	0.128239
0.85098	0.106758
0.79175	0.115347
0.80724	0.189841
0.84933	0.210067
0.77068	0.188209
0.74675	0.186994
0.46528	0.189292
0.47546	0.170919
0.48245	0.187017
0.47517	0.205251
0.41591	0.218564
0.43284	0.177921
0.40538	0.216159
0.47606	0.271199
0.44866	0.17005
0.7535	0.26688
0.69664	0.276878
0.76088	0.260163
0.75695	0.111615
0.6868	0.289656
0.7613	0.295557
0.53715	0.379538
0.69961	0.37797
0.50588	0.077342
0.64737	0.375491
0.66907	0.29308
0.72395	0.354688
0.49011	0.094031
0.73962	0.378698
0.64818	0.35785
0.66524	0.09603
0.65767	0.291969
0.6491	0.058029
0.49513	0.393194
0.55781	0.380229
0.53928	0.289834
0.55729	0.257804
0.65661	0.298197
0.52733	0.269196
0.67679	0.268452
0.71384	0.271614
0.69834	0.484061
0.52037	0.283618
0.542	0.293644
0.56125	0.330247
0.6369	0.509414
0.70745	0.550547
0.60653	0.523829
-0.13842	1.18989
-0.21995	1.33435
0.71139	0.41953
0.68387	0.445507
0.57274	0.428742
0.75744	0.018367
0.62304	0.397069
0.64722	0.341308
0.6821	0.444644
0.57276	0.428935
0.71121	0.417113
0.59963	0.013851
0.65127	0.010094
0.59492	0.076629
0.54947	0.835643
0.56103	0.854128
0.57482	0.858211
0.54952	0.835619
0.00557	0.611471
0.57218	0.792576
0.5944	0.746577
0.55333	0.822147
0.58896	0.776456
0.59399	0.747921
0.589	0.776408
0.50725	0.941417
0.48762	0.938575
0.46097	0.932705
0.49849	0.98065
0.4815	0.636644
0.45103	0.940937
0.54781	0.955955
0.62443	0.478378
0.52464	0.516143
0.61735	0.475705
0.53575	0.512841
0.71051	0.442926
0.53038	0.694709
0.57509	0.680249
0.42964	0.683985
0.42442	0.696709
0.46642	0.687856
0.45726	0.685069
0.33592	0.425367
0.48614	0.393045
0.41787	0.470628
0.43848	0.419222
0.4893	0.445915
0.50252	0.457725
0.50362	0.455346
0.44729	0.464917
0.40347	0.550669
0.39931	0.553682
-0.03608	0.502634
-0.04006	0.504134
0.01755	0.547514
0.09424	0.567687
0.09536	0.567669
0.01307	0.545311
0.52817	0.347229
0.06124	0.295147
0.52674	0.347068
0.0867	0.668333
0.25178	0.496934
0.02655	0.741344
0.28421	0.343893
0.41712	0.358611
0.0469	0.520971
0.3691	0.371961
0.29396	0.336852
0.44533	0.350945
0.47497	0.35187
0.47167	0.344367
0.46808	0.38606
0.43351	0.42094
0.4195	0.40856
0.28286	0.421334
0.24337	0.425688
0.23204	0.435851
0.32833	0.470689
0.93203	0.269796
0.53979	0.227772
0.53636	0.292169
0.49812	0.204826
0.55244	0.33672
0.64582	0.150568
0.66359	0.132591
0.70805	0.173685
0.69147	0.154488
0.76909	0.289415
0.6799	0.409284
0.13316	0.660942
0.13653	1.04304
0.82013	0.120568
0.43388	0.136682
0.82173	0.389084
0.40746	0.465295
0.69152	0.260502
0.45532	0.70348
0.835	0.180408
0.66312	0.223633
0.68769	0.224189
0.82094	0.183875
0.77794	0.171965
0.68804	0.184763
0.70411	0.211525
0.83918	0.180135
0.68474	0.182577
0.81251	0.32992
0.62795	0.419348
0.71444	0.416676
0.49067	0.148254
0.5858	0.308205
0.50234	0.418637
0.60601	0.146319
0.76184	0.429186
0.65525	0.237707
0.67036	0.198633
0.60424	0.190297
0.8807	0.20122
0.86525	0.183688
0.7803	0.17582
0.53926	0.345788
0.37891	0.350258
0.78956	0.17604
0.7081	0.189522
0.77635	0.174287
0.66721	0.190078
0.66938	0.175291
0.71244	0.221466
0.68425	0.228846
0.4653	0.136631
0.25984	0.160517
0.85858	0.107813
0.77566	0.109395
0.7728	0.109703
0.55414	0.371386
0.52863	0.476028
0.52783	0.44902
0.57405	0.429606
0.65343	0.474363
0.42663	0.23743
0.67221	0.180954
0.57736	0.367398
0.69689	0.461714
0.50168	0.483843
0.44259	0.20238
0.6699	0.312395
0.70013	0.481887
0.45793	0.120461
0.45731	0.120738
0.44067	0.099373
0.38839	0.038728
0.74389	0.199106
0.76037	0.061992
0.90388	0.185419
0.46226	0.177124
0.53759	0.203741
0.47352	0.252502
0.52661	0.221116
0.48839	0.157708
0.41834	0.204698
0.56477	0.238697
0.46515	0.153429
0.46892	0.135594
0.69796	0.224196
0.82193	0.07497
0.70965	0.291236
0.7562	0.2749
0.72343	0.073508
0.79449	0.296795
0.52132	0.191921
0.60442	0.16799
0.571	0.197231
0.57126	0.177789
0.5831	0.235595
0.47333	0.224659
0.46684	0.237037
0.49746	0.252356
0.46667	0.205072
0.53483	0.151378
0.56242	0.134543
0.76169	0.167453
0.73947	0.184193
0.77635	0.225455
0.44439	0.139295
0.42784	0.255499
0.46591	0.183917
0.32243	0.216858
0.35157	0.248277
0.4102	0.209268
0.38549	0.820696
0.61961	0.194552
0.55984	0.175974
0.43025	0.17203
0.54275	0.180836
0.61596	0.270062
0.41438	0.23599
0.43105	0.180286
0.47396	0.177626
0.52542	0.292654
0.46818	0.227304
0.5031	0.140543
0.75911	0.251208
0.71626	0.169907
0.68114	0.280747
0.71926	0.229338
0.73032	0.180976
0.73608	0.369462
0.76708	0.166786
0.50531	0.196168
0.65594	0.30891
0.66843	0.312979
0.59556	0.235897
0.66493	0.461712
0.72706	0.158954
0.5411	0.283154
0.62442	0.311208
0.48822	0.428224
0.65733	0.271074
0.54948	0.303605
0.70219	0.289233
0.74492	0.371576
0.56014	0.305581
0.27382	0.635847
0.24226	0.764471
0.22339	0.680177
0.60403	0.30251
0.64218	0.322573
0.73326	0.297874
0.7297	0.266528
0.72331	0.294506
0.76331	0.631891
0.49433	0.894299
0.56399	0.677929
-0.10501	1.49688
-0.21759	1.49797
0.09348	1.14944
-0.2393	1.19318
0.57058	0.050439
0.70612	0.378012
0.65519	0.390619
0.60874	0.359177
0.7173	0.340383
0.59812	0.359952
0.68228	0.371868
0.61905	0.08382
0.74418	0.372871
0.66485	0.364418
0.55501	0.36859
0.63357	0.323996
0.64247	0.096223
0.21281	0.880317
0.49324	0.644945
0.33895	0.876318
0.46095	0.945255
0.4209	0.94427
0.41794	0.644185
0.48315	0.976878
0.68016	0.081786
0.62389	0.388488
0.55993	0.111414
0.7428	0.399748
0.64169	0.315642
0.7464	0.369317
0.68011	0.329545
0.64238	0.360437
0.71117	0.439371
0.60616	0.059681
0.51583	0.889666
0.53279	0.769072
0.40086	0.920478
0.4532	0.887243
0.47819	1.05533
0.54892	0.772419
0.53153	0.752554
0.55473	4.7e-05
0.61582	0.311692
0.6499	0.237499
0.63906	0.233796
0.69043	0.321766
0.56238	0.31211
0.61084	0.316525
0.61098	0.316363
0.64511	0.380962
0.77192	0.39234
0.77225	0.392325
0.53705	6.3e-05
0.66431	0.558595
0.66941	0.56172
0.61406	0.688582
0.5945	0.664309
0.67268	0.402284
0.67234	0.401744
0.60993	0.588392
0.60841	0.590715
0.6725	0.402332
0.3919	0.518753
0.53314	0.701092
0.48965	0.302085
0.25239	0.474269
0.37556	0.150698
0.09622	0.561791
0.2056	0.427471
0.07079	0.553317
0.11089	0.551523
0.11114	0.551093
0.14567	0.73822
0.13182	0.705373
0.18867	0.69727
0.16601	0.743378
0.1052	0.794949
0.12651	0.752022
0.73933	0.066917
0.33409	0.640126
0.3921	0.46864
0.42363	0.389473
0.47468	0.452649
-0.86331	0.439065
-0.75396	0.468254
0.30393	0.34108
0.11268	0.472154
0.25675	0.369474
0.22844	0.362239
0.03546	0.392241
0.37143	0.420545
0.38141	0.413271
0.33438	0.476202
0.33026	0.411045
0.41709	0.380594
0.20982	0.498625
0.21647	0.572272
0.40447	0.401691
0.18959	0.463346
0.43426	0.231189
0.41339	0.291207
0.40343	0.287456
0.38883	0.22433
0.4222	0.345346
0.31002	0.342241
0.6012	0.315385
0.65186	0.387972
0.81307	0.32247
0.74751	0.408792
0.58547	0.453062
0.53737	0.345307
0.50175	0.272908
0.71823	0.450234
0.84563	0.612487
0.32891	0.328336
0.66223	0.25854
0.54737	0.227716
0.45238	0.295283
0.5319	0.227413
0.57423	0.260026
0.50893	0.30585
0.54281	0.248735
0.62584	0.715375
0.31137	0.496883
0.71087	0.516583
0.53162	0.324827
0.51676	0.492491
0.56857	0.430966
0.56733	0.001171
0.5298	0.411632
0.56357	0.372628
1.15575	0.018708
0.50429	0.344045
0.16697	0.845354
0.54724	0.045403
0.65753	0.393698
0.67837	0.455188
0.56126	0.436252
0.52966	0.187485
0.55767	0.441547
0.53168	0.365258
0.50895	0.417098
0.54538	0.085211
0.53546	0.275512
0.6003	0.472308
0.62375	0.371668
0.61966	0.232072
0.63164	0.237653
0.34475	0.915523
0.59574	0.466494
0.46821	0.311186
0.66048	0.512485
0.76517	0.318479
0.38579	0.203447
0.0387	0.706751
0.05631	1.0634
0.45466	0.423927
0.47146	0.429361
0.22144	0.628547
0.72325	0.393915
0.795	0.383751
0.54994	0.405989
0.85395	0.025068
0.86201	0.024906
0.86168	0.024886
0.85407	0.025104
0.75244	0.261605
0.68756	0.239627
0.74481	0.249806
0.80618	0.25898
0.66009	0.24042
0.65169	0.235639
0.78362	0.252357
0.75825	0.285978
0.49064	0.88356
0.49022	0.883507
0.73862	0.834162
0.61023	0.368881
0.49338	0.508277
0.58176	0.594677
0.50355	0.261407
0.61336	0.581035
0.63561	0.338063
0.73066	0.652316
0.55474	0.326764
0.49587	0.239994
0.64322	0.309876
0.47784	0.539243
0.47155	0.459382
0.43723	0.40768
0.68692	0.547198
0.49481	0.314516
0.46457	0.666529
0.41256	0.960096
0.53267	0.679006
0.38434	0.773239
0.31599	0.991616
0.51633	1.09611
0.13525	0.219277
0.13172	0.234936
0.0802	0.201464
0.09703	0.276901
0.27761	0.279878
0.28865	0.139012
0.46773	0.147936
0.33464	0.208175
0.34493	0.310228
0.38668	0.280241
0.28191	0.344178
0.27926	0.326578
0.31622	0.259686
0.3347	0.252962
0.3469	0.243224
0.30011	0.313532
0.35838	0.263906
0.29996	0.343976
0.17019	0.447364
0.37614	0.214502
0.18893	0.382008
0.32348	0.264504
0.29559	0.235707
0.26946	0.288007
0.31318	0.256829
0.27217	0.261373
0.84383	0.022661
0.19922	0.281435
0.38997	0.249964
0.31674	0.3273
0.27654	0.28619
-0.59826	0.378499
0.35665	0.248878
0.41767	0.25108
0.43285	0.337087
0.42675	0.186483
0.38729	0.24094
0.37753	0.308312
0.35181	0.185039
0.53743	0.365655
0.37757	0.284848
0.5859	0.349238
0.51477	0.108396
0.7646	0.414828
0.72978	0.383936
0.66503	0.104891
0.72455	0.342478
0.70489	0.292292
0.413	0.000735
0.54962	0.417999
0.6077	0.422825
0.64883	0.03585
0.64958	0.035919
0.52223	0.404674
0.41955	0.397941
0.52999	0.404413
0.52995	0.404652
0.50144	0.000528
0.53028	0.397451
0.53049	0.397358
0.55028	0.417922
-0.47225	8e-06
-0.7288	1.12391
-3.28093	0
-0.14034	3.6e-05
0.00911	1.1999
0.0087	1.19959
0.44124	0.000275
0.33359	0.43573
0.20748	0.517801
0.5423	0.372754
0.43023	0.164763
0.43783	0.16301
1.0739	0.024165
0.2239	0.38835
0.41707	0.246572
0.32019	0.387623
0.22352	0.388172
0.3532	0.537334
0.22305	0.371957
0.74653	0.038584
0.72147	0.388227
0.70821	0.399189
0.77501	0.385269
0.76393	0.386514
0.73742	0.411408
0.71453	0.030407
0.43817	0.946264
0.43823	0.94755
0.47984	0.521406
0.4058	0.431422
0.46018	0.421793
0.41905	0.452157
0.32322	0.410572
0.28669	0.332447
0.4157	0.09679
0.32464	0.386026
0.27652	0.367137
0.40571	0.055879
0.74233	0.48671
0.41244	0.440115
0.61873	0.506616
0.73206	0.322167
0.686	0.317298
0.38572	0.137915
0.42649	0.620959
0.50083	0.648751
0.58187	0.635424
0.59364	0.700425
0.21197	0.695373
0.40195	0.704907
0.3212	0.778523
0.83016	0.022129
0.83037	0.022045
0.7778	0.04236
0.15782	0.651397
0.1573	0.651501
0.13717	0.635557
0.09536	0.673722
0.21402	0.678228
[truncated: 38,989 more rows]

## Sheet: Fig 4b
eXX	eKIN	H
-242.945	6778.48	9
-242.941	6778.33	9
-242.938	6778.37	9
-242.931	6778.18	9
-242.802	6776.82	9
-242.826	6776.86	9
-242.827	6776.89	9
-243.119	6779.47	9
-243.127	6778.1	9
-243.154	6778.02	9
-242.983	6777.86	9
-242.983	6777.86	9
-243.111	6779.03	9
-243.061	6778.58	9
-242.862	6777.36	9
-247.978	6810.59	11
-243.114	6777.78	9
-243.158	6777.83	9
-247.929	6811.76	11
-247.926	6811.7	11
-247.916	6811.52	11
-247.913	6811.5	11
-247.935	6811.64	11
-247.912	6811.63	11
-247.915	6811.66	11
-247.923	6811.65	11
-247.93	6811.63	11
-247.92	6811.5	11
-247.929	6811.91	11
-247.935	6811.92	11
-247.928	6811.85	11
-247.928	6811.88	11
-237.824	6749.92	7
-237.819	6749.91	7
-237.82	6749.92	7
-237.825	6749.95	7
-247.996	6813.11	11
-247.989	6813.07	11
-247.995	6813.1	11
-248.001	6813.1	11
-247.92	6811.72	11
-247.924	6811.56	11
-247.96	6811.85	11
-247.943	6811.9	11
-247.946	6811.92	11
-247.941	6811.88	11
-247.948	6811.9	11
-247.945	6811.91	11
-247.947	6811.89	11
-247.959	6811.82	11
-247.975	6811.2	11
-247.969	6811.05	11
-247.867	6811.86	11
-247.862	6811.86	11
-247.865	6811.83	11
-247.865	6811.82	11
-247.858	6811.77	11
-238.108	6748.9	7
-247.785	6810.55	11
-247.748	6810.44	11
-247.689	6810	11
-247.668	6810.13	11
-247.667	6810.13	11
-247.644	6810.04	11
-247.991	6811.09	11
-247.985	6811.01	11
-242.901	6778.67	9
-242.92	6778.56	9
-247.876	6811.8	11
-247.987	6813.06	11
-247.989	6813.15	11
-247.986	6813.1	11
-247.986	6813.04	11
-247.894	6811.96	11
-247.878	6811.88	11
-247.879	6811.91	11
-247.888	6811.92	11
-247.916	6811.52	11
-247.905	6811.41	11
-247.919	6811.49	11
-247.767	6810.5	11
-247.779	6811.6	11
-247.778	6811.59	11
-242.633	6778.53	9
-242.632	6778.55	9
-242.625	6778.6	9
-242.637	6778.52	9
-242.638	6778.43	9
-237.515	6745.27	7
-237.508	6745.18	7
-237.506	6745.19	7
-237.505	6745.08	7
-247.979	6813.13	11
-242.845	6778.02	9
-242.842	6777.98	9
-247.946	6811.88	11
-247.943	6811.86	11
-247.929	6811.78	11
-247.929	6811.8	11
-247.942	6811.85	11
-247.93	6811.81	11
-247.93	6811.81	11
-247.936	6811.78	11
-247.935	6811.8	11
-247.938	6811.8	11
-247.903	6812.13	11
-247.905	6812.09	11
-247.909	6812.1	11
-247.906	6812.14	11
-247.911	6812.07	11
-242.737	6778.97	9
-242.742	6778.69	9
-242.74	6778.85	9
-242.754	6778.78	9
-237.637	6745.85	7
-237.642	6745.77	7
-247.788	6811.66	11
-247.791	6811.63	11
-247.794	6811.62	11
-247.792	6811.7	11
-247.789	6811.68	11
-247.785	6811.55	11
-247.641	6809.99	11
-247.644	6810.01	11
-247.657	6810.04	11
-247.671	6810.06	11
-247.676	6810.12	11
-247.915	6812.15	11
-247.917	6812.07	11
-242.762	6778.99	9
-237.658	6745.74	7
-247.799	6811.71	11
-247.8	6811.76	11
-247.786	6811.63	11
-247.787	6811.67	11
-247.792	6811.6	11
-247.786	6811.63	11
-247.783	6811.59	11
-247.798	6811.63	11
-247.784	6811.53	11
-247.789	6811.58	11
-247.929	6811.72	11
-247.928	6811.7	11
-247.923	6811.63	11
-247.794	6811.71	11
-247.799	6811.76	11
-247.797	6811.7	11
-247.797	6811.67	11
-247.795	6811.67	11
-247.802	6811.64	11
-247.797	6811.72	11
-247.801	6811.77	11
-247.786	6811.56	11
-247.793	6811.7	11
-247.787	6811.58	11
-247.792	6811.61	11
-247.788	6811.53	11
-247.803	6811.64	11
-247.799	6811.65	11
-247.795	6811.67	11
-247.792	6811.65	11
-242.629	6778.3	9
-242.63	6778.35	9
-242.639	6778.3	9
-242.643	6778.4	9
-242.625	6778.23	9
-242.623	6778.19	9
-242.646	6778.37	9
-242.637	6778.24	9
-237.519	6745.01	7
-237.517	6744.99	7
-237.531	6745.04	7
-237.518	6744.92	7
-237.512	6744.9	7
-237.515	6744.87	7
-242.656	6778.85	9
-242.665	6778.95	9
-242.664	6778.79	9
-242.67	6778.83	9
-242.671	6778.76	9
-242.682	6779	9
-242.666	6778.99	9
-242.672	6778.89	9
-242.679	6778.92	9
-242.666	6778.88	9
-247.766	6811.43	11
-247.768	6811.33	11
-247.765	6811.28	11
-247.756	6811.27	11
-247.767	6811.27	11
-247.769	6811.31	11
-237.589	6745.67	7
-237.585	6745.59	7
-252.775	6844.9	13
-252.779	6844.85	13
-252.77	6844.79	13
-252.781	6844.84	13
-252.772	6844.74	13
-252.787	6845.19	13
-252.789	6845.12	13
-252.781	6844.94	13
-252.775	6844.84	13
-252.779	6844.92	13
-252.783	6844.91	13
-252.777	6844.84	13
-252.771	6844.79	13
-252.769	6844.79	13
-252.775	6844.79	13
-227.181	6682.77	3
-232.329	6716.4	5
-232.345	6716.6	5
-232.34	6716.53	5
-232.347	6716.67	5
-232.345	6716.61	5
-232.35	6716.75	5
-227.11	6681.76	3
-237.508	6749.81	7
-237.501	6749.74	7
-237.514	6749.7	7
-237.513	6749.88	7
-237.514	6749.7	7
-227.163	6682.62	3
-227.156	6682.56	3
-221.877	6647.17	1
-232.393	6716.48	5
-232.389	6716.42	5
-232.389	6716.42	5
-247.64	6811.85	11
-247.636	6811.8	11
-247.649	6811.92	11
-247.636	6811.81	11
-247.651	6811.8	11
-247.655	6811.94	11
-247.643	6811.75	11
-247.644	6811.76	11
-247.638	6811.71	11
-247.656	6811.88	11
-247.643	6811.74	11
-247.644	6811.87	11
-247.639	6811.79	11
-247.669	6812.35	11
-247.681	6812.24	11
-247.674	6811.93	11
-247.67	6812.07	11
-237.541	6750.22	7
-237.539	6750.06	7
-247.607	6811.65	11
-247.625	6811.72	11
-247.61	6811.74	11
-247.616	6811.69	11
-247.608	6811.7	11
-247.607	6811.72	11
-247.618	6811.83	11
-237.53	6750.01	7
-237.535	6750.04	7
-237.535	6749.97	7
-237.553	6750.33	7
-247.643	6811.89	11
-247.645	6811.94	11
-247.648	6812	11
-247.643	6811.75	11
-247.653	6811.96	11
-247.664	6812.33	11
-247.639	6811.79	11
-237.531	6750.02	7
-237.537	6750.26	7
-237.496	6749.6	7
-237.493	6749.66	7
-237.495	6749.58	7
-237.493	6749.65	7
-252.744	6844.61	13
-252.747	6844.59	13
-252.755	6844.64	13
-252.737	6844.49	13
-252.763	6844.85	13
-252.753	6844.87	13
-247.659	6812.1	11
-247.659	6812.26	11
-237.538	6750.02	7
-252.704	6844.15	13
-242.624	6782.8	9
-252.731	6844.53	13
-252.724	6844.52	13
-252.723	6844.55	13
-252.712	6844.36	13
-252.721	6844.44	13
-252.725	6844.46	13
-242.65	6782.97	9
-242.656	6783.01	9
-232.368	6716.31	5
-232.368	6716.3	5
-242.584	6778.73	9
-242.581	6778.69	9
-242.545	6778.69	9
-242.558	6778.9	9
-232.453	6716.69	5
-247.642	6811.79	11
-247.638	6811.92	11
-247.649	6811.83	11
-247.647	6811.81	11
-247.644	6811.92	11
-247.642	6811.92	11
-247.643	6812.12	11
-247.636	6811.89	11
-237.506	6749.77	7
-237.512	6749.67	7
-237.512	6749.83	7
-237.511	6749.81	7
-237.522	6749.92	7
-247.66	6811.99	11
-247.652	6811.98	11
-247.651	6811.98	11
-247.644	6811.82	11
-247.654	6811.9	11
-237.51	6750.01	7
-237.511	6750.03	7
-237.511	6749.88	7
-252.745	6844.66	13
-252.752	6844.71	13
-252.758	6844.74	13
-252.738	6844.56	13
-252.744	6844.65	13
-252.757	6844.67	13
-252.751	6844.68	13
-252.755	6844.7	13
-252.759	6844.6	13
-252.759	6844.57	13
-252.739	6844.48	13
-252.757	6844.66	13
-252.76	6844.65	13
-252.742	6844.51	13
-252.762	6844.71	13
-252.715	6844.47	13
-242.666	6783.16	9
-242.665	6783.12	9
-242.673	6783.17	9
-242.668	6783.19	9
-242.674	6783.19	9
-242.666	6783.12	9
-242.578	6778.89	9
-232.318	6715.5	5
-252.751	6844.86	13
-252.742	6844.7	13
-252.748	6844.77	13
-252.751	6844.74	13
-252.755	6845.05	13
-252.742	6844.74	13
-252.745	6844.73	13
-252.754	6844.76	13
-252.745	6844.73	13
-252.743	6844.83	13
-252.755	6844.79	13
-242.677	6783.2	9
-242.68	6783.22	9
-242.68	6783.19	9
-242.68	6783.19	9
-242.681	6783.2	9
-242.681	6783.2	9
-242.686	6783.34	9
-252.669	6843.72	13
-252.687	6843.78	13
-252.667	6843.58	13
-252.683	6844.04	13
-252.676	6843.89	13
-252.658	6843.59	13
-252.674	6843.75	13
-252.672	6843.69	13
-252.664	6843.58	13
-252.667	6843.69	13
-252.671	6843.68	13
-252.67	6843.69	13
-252.676	6843.69	13
-252.66	6843.58	13
-252.646	6843.41	13
-252.654	6843.58	13
-252.661	6843.51	13
-252.667	6843.6	13
-252.648	6843.44	13
-252.661	6843.51	13
-252.661	6843.6	13
-252.652	6843.54	13
-252.664	6843.55	13
-252.665	6843.49	13
-247.648	6810.01	11
-247.643	6809.96	11
-247.648	6809.95	11
-247.648	6809.95	11
-247.648	6809.99	11
-247.674	6809.89	11
-247.645	6809.99	11
-247.663	6809.88	11
-242.484	6776.7	9
-242.492	6776.59	9
-242.483	6776.68	9
-242.493	6776.6	9
-242.51	6776.8	9
-237.372	6743.5	7
-237.371	6743.49	7
-237.404	6743.82	7
-247.636	6809.61	11
-247.61	6809.66	11
-247.636	6809.59	11
-252.663	6843.7	13
-252.67	6843.68	13
-252.67	6843.64	13
-252.675	6843.66	13
-252.665	6843.59	13
-252.667	6843.73	13
-252.674	6843.74	13
-252.672	6843.69	13
-252.663	6843.66	13
-252.662	6843.62	13
-252.654	6843.58	13
-252.669	6843.68	13
-252.668	6843.66	13
-247.557	6811.09	11
-242.445	6778.12	9
-252.467	6841.57	13
-252.522	6841.96	13
-252.521	6841.93	13
-247.592	6811.33	11
-247.602	6811.38	11
-247.595	6811.23	11
-247.587	6811.3	11
-247.582	6811.26	11
-247.608	6811.34	11
-247.604	6811.27	11
-247.608	6811.33	11
-242.495	6778.17	9
-242.49	6778.14	9
-242.488	6778.07	9
-242.484	6778.09	9
-242.504	6778.22	9
-242.488	6778.14	9
-252.757	6844.76	13
-252.755	6844.81	13
-252.758	6844.75	13
-252.767	6844.88	13
-252.754	6844.83	13
-252.755	6844.76	13
-252.744	6844.92	13
-252.76	6844.81	13
-247.602	6811.57	11
-247.577	6811.41	11
-247.603	6811.43	11
-247.595	6811.37	11
-247.591	6811.35	11
-247.591	6811.44	11
-247.579	6811.49	11
-247.612	6811.52	11
-247.575	6811.52	11
-242.478	6778.29	9
-242.485	6778.36	9
-242.489	6778.34	9
-242.488	6778.49	9
-242.496	6778.53	9
-242.494	6778.46	9
-252.514	6842.07	13
-252.516	6842.01	13
-252.516	6842.01	13
-252.557	6842.21	13
-247.665	6810.01	11
-247.663	6810.02	11
-247.634	6809.95	11
-247.634	6809.93	11
-247.66	6809.89	11
-247.776	6810.66	11
-247.816	6810.75	11
-247.826	6810.65	11
-247.812	6810.35	11
-247.844	6810.88	11
-247.82	6810.37	11
-247.824	6810.6	11
-247.844	6810.53	11
-247.811	6810.38	11
-247.85	6810.52	11
-247.885	6811.37	11
-247.906	6811.48	11
-247.892	6811.37	11
-247.888	6811.4	11
-247.893	6811.35	11
-247.89	6811.35	11
-247.616	6811.83	11
-247.624	6811.81	11
-247.609	6811.76	11
-247.627	6811.75	11
-247.587	6811.5	11
-247.596	6811.55	11
-247.593	6811.54	11
-247.592	6811.42	11
-247.584	6811.46	11
-247.589	6811.53	11
-247.594	6811.4	11
-247.591	6811.47	11
-242.48	6778.17	9
-242.486	6778.18	9
-242.474	6778.11	9
-242.479	6778.24	9
-242.478	6778.18	9
-242.484	6778.19	9
-252.54	6842.05	13
-252.491	6841.83	13
-252.539	6842.04	13
-252.536	6842.07	13
-252.536	6842.08	13
-252.491	6841.84	13
-252.492	6842.08	13
-252.62	6843.34	13
-252.628	6843.31	13
-252.652	6843.52	13
-252.637	6843.42	13
-247.498	6810.38	11
-247.507	6810.54	11
-247.497	6810.35	11
-247.499	6810.39	11
-247.506	6810.26	11
-247.507	6810.47	11
-247.513	6810.45	11
-247.506	6810.41	11
-247.524	6810.42	11
-242.391	6777.16	9
-242.392	6777.16	9
-242.387	6777.11	9
-242.399	6777.34	9
-242.405	6777.21	9
-242.393	6777.28	9
-247.657	6810.06	11
-242.504	6777.11	9
-242.49	6776.98	9
-237.391	6743.79	7
-237.369	6743.61	7
-247.847	6809.74	11
-242.748	6776.73	9
-247.84	6810.52	11
-247.84	6810.67	11
-247.831	6810.66	11
-247.821	6810.42	11
-247.819	6810.41	11
-247.829	6810.65	11
-247.849	6810.57	11
-247.836	6810.49	11
-247.843	6810.69	11
-247.911	6812.12	11
-247.922	6812.01	11
-247.836	6810.56	11
-247.835	6810.75	11
-247.84	6810.59	11
-247.81	6810.3	11
-247.809	6810.31	11
-247.811	6810.39	11
-247.803	6810.21	11
-247.834	6810.47	11
-247.82	6810.33	11
-247.825	6810.49	11
-247.671	6808.79	11
-247.71	6809.05	11
-247.708	6809.04	11
-247.359	6808.85	11
-247.36	6808.86	11
-247.39	6809.02	11
-247.409	6808.83	11
-242.252	6775.64	9
-242.276	6775.93	9
-252.617	6843.18	13
-247.468	6810.08	11
-247.481	6810	11
-247.512	6810.28	11
-247.507	6810.29	11
-247.477	6810.29	11
-247.473	6810.15	11
-247.506	6810.23	11
-247.5	6810.31	11
-247.507	6810.23	11
-242.366	6776.98	9
-242.384	6777.28	9
-242.396	6777.16	9
-242.372	6776.99	9
-242.391	6777.27	9
-242.388	6777.09	9
-247.528	6810.65	11
-247.548	6810.7	11
-247.534	6810.71	11
-247.545	6810.68	11
-247.537	6810.73	11
-247.558	6810.73	11
-247.538	6810.69	11
-247.542	6810.74	11
-247.55	6810.81	11
-247.54	6810.87	11
-247.546	6810.99	11
-252.635	6843.39	13
-252.651	6843.48	13
-252.647	6843.37	13
-247.542	6810.84	11
-247.529	6810.69	11
-247.543	6810.82	11
-247.544	6810.87	11
-247.545	6810.7	11
-247.537	6810.93	11
-242.47	6777.64	9
-242.469	6777.59	9
-247.505	6810.36	11
-247.502	6810.33	11
-247.515	6810.44	11
-247.504	6810.33	11
-247.519	6810.47	11
-247.513	6810.37	11
-247.515	6810.39	11
-247.51	6810.59	11
-247.521	6810.5	11
-242.4	6777.06	9
-242.399	6777.03	9
-242.399	6777.04	9
-242.414	6777.22	9
-242.407	6777.08	9
-242.389	6776.91	9
-242.421	6777.41	9
-242.79	6778.66	9
-242.787	6778.71	9
-242.776	6778.81	9
-242.768	6778.49	9
-242.795	6778.54	9
-242.787	6778.56	9
-237.668	6745.23	7
-237.665	6745.34	7
-237.657	6745.02	7
-237.659	6744.93	7
-248.065	6812.35	11
-237.827	6746.77	7
-237.81	6746.42	7
-242.93	6779.34	9
-242.916	6779.12	9
-242.925	6779.24	9
-242.914	6779.09	9
-248.011	6813.14	11
-248.026	6813.2	11
-237.927	6751.68	7
-247.92	6811.5	11
-247.924	6811.54	11
-247.923	6811.6	11
-247.924	6811.54	11
-247.916	6811.45	11
-247.934	6811.56	11
-247.923	6811.55	11
-247.939	6811.73	11
-237.818	6749.79	7
-237.817	6749.78	7
-237.828	6749.9	7
-242.416	6778.19	9
-242.428	6778.04	9
-242.438	6778.02	9
-237.326	6744.85	7
-237.308	6744.88	7
-237.329	6744.97	7
-237.318	6745.01	7
-232.194	6711.58	5
-242.483	6778.69	9
-242.499	6778.91	9
-242.495	6778.63	9
-242.509	6778.81	9
-242.494	6778.79	9
-242.491	6778.8	9
-242.495	6778.86	9
-242.512	6779.1	9
-242.492	6778.92	9
-237.344	6744.99	7
-237.356	6744.93	7
-237.353	6745.08	7
-237.355	6745.13	7
-242.509	6778.96	9
-242.492	6778.72	9
-242.497	6778.64	9
-242.505	6778.88	9
-242.503	6778.59	9
-237.358	6745.02	7
-237.349	6745.1	7
-237.351	6745.18	7
-237.387	6745.32	7
-232.194	6710.93	5
-247.611	6811.53	11
-247.615	6811.55	11
-247.619	6811.62	11
-247.618	6811.6	11
-247.607	6811.48	11
-247.616	6811.55	11
-247.611	6811.51	11
-247.631	6811.88	11
-247.619	6811.65	11
-242.504	6778.19	9
-242.512	6778.29	9
-242.516	6778.34	9
-242.511	6778.28	9
-242.508	6778.24	9
-242.501	6778.2	9
-242.508	6778.34	9

## Sheet: Fig 4c orange
eAT	eNE
69.7185	-28436.9
69.7011	-28663.2
69.7241	-28413.5
69.6927	-28617.6
69.4641	-28573.3
69.3575	-28794.4
69.3571	-28794.8
70.4027	-29564.2
70.567	-29237.1
70.5961	-29248.8
70.508	-29254.4
70.5077	-29254.4
70.7695	-29215
70.7772	-29186.3
70.8871	-28832.6
70.6738	-29244.7
70.6252	-29259.1
70.6945	-28706.9
70.8918	-28645.3
69.8874	-28444.3
69.939	-28224.9
69.9254	-28244.2
69.9595	-28185.1
69.9415	-28417.8
70.7977	-28763.1
70.8084	-28735.7
69.8365	-28408.1
69.8101	-28536.4
69.8542	-28359.7
69.8732	-28513
69.8152	-28345.6
69.7762	-27983.1
69.784	-27967.3
69.7703	-28160
69.7366	-28201.6
69.8193	-27930
69.8272	-27942.5
69.795	-28182.6
69.7977	-28141.3
69.9965	-27801.4
69.8859	-28020.8
69.9792	-27775.7
69.9356	-27986.2
69.9236	-27949
69.815	-28292.8
69.9024	-28337.5
69.9405	-28376.6
69.9718	-28359.8
69.9343	-28310.1
71.3109	-28147.4
71.3307	-27800.1
71.3254	-27966.4
69.8522	-27085.3
69.8736	-27344.1
69.8096	-27417.8
69.8801	-27429.4
71.3063	-27863.4
71.2731	-27785.5
71.2729	-27958.6
71.3064	-27864.2
71.273	-27959.4
71.2733	-27785.6
69.7295	-27083.8
71.2998	-27307
71.298	-27543.7
71.2659	-27452.6
71.2661	-27452.6
71.2697	-27713.4
71.2698	-27713.4
71.2136	-27827.5
69.5039	-28107.1
69.5109	-28313.2
69.5077	-28107.3
69.5109	-28313.4
69.399	-28291
69.6536	-28153.7
69.5612	-27795.2
69.6001	-27872.3
69.4813	-27941.6
69.5554	-27788.4
69.5734	-27982
69.507	-27841.2
69.5041	-27794.9
69.5168	-27854.4
69.4979	-27967.2
69.5927	-27855.8
69.5821	-27806.1
69.5667	-27961.1
69.6447	-27797.2
69.6606	-27984.4
69.579	-27782.4
69.6582	-27798.2
69.6899	-27819.6
69.6723	-27976
69.2653	-27429.6
69.241	-27632.3
69.2255	-27551.2
69.2657	-27775.8
69.1818	-27781.8
69.1482	-27881
69.4522	-28510.9
69.5942	-28339.6
70.504	-28834.5
68.962	-27957.4
69.0027	-28102.4
69.2282	-27864.2
69.3041	-27936.4
69.1637	-28028.2
69.2406	-27931.6
69.2524	-28032
69.188	-27861.4
69.4877	-27159.1
69.4608	-27378.9
69.2927	-27396.1
69.3231	-27654.6
69.2652	-27524.4
69.2505	-27527.1
69.28	-27787.9
69.214	-27734.7
69.1789	-27860.6
69.9847	-28456.2
69.983	-28197.4
69.9598	-28221.6
70.0729	-28222
70.1194	-28203.8
69.9851	-28457.3
71.0061	-28669.6
71.0141	-28667.5
71.0285	-28644.9
70.9821	-28643.4
70.0497	-27928.4
70.0079	-28018.1
70.0193	-28009.5
70.255	-27247.5
70.1574	-27394.7
70.3443	-27451.5
70.1669	-27539.1
70.2559	-27426.3
70.1363	-27680.3
69.986	-27997.4
70.2005	-27731.4
70.1021	-27905.2
70.135	-27901.6
70.2131	-28026.3
70.1458	-27846.4
70.2396	-28034.6
70.283	-27917.1
69.5625	-27309.4
69.5611	-27538.1
69.5799	-27481.4
69.5787	-27695.5
69.5535	-27727
69.5401	-27458.5
69.5203	-27825.5

## Sheet: Fig 4c cyan
LUMO_1	DIP
0.69298	0.372821
0.58675	0.382206
0.75451	0.311074
0.73743	0.314205
0.89484	0.238275
0.74064	0.25327
0.73969	0.253619
0.88063	0.30531
0.84442	0.284711
0.78264	0.204771
0.81592	0.341913
0.81589	0.341914
0.72959	0.411638
0.89361	0.317409
0.63692	0.206936
0.67784	0.259317
0.95596	0.240656
0.34217	0.226017
0.54157	0.26763
0.4999	0.344032
0.37575	0.411722
0.48269	0.292072
0.31501	0.328048
0.30648	0.34859
0.54981	0.246929
0.42952	0.237421
0.41964	0.284277
0.46121	0.282518
0.32608	0.303733
0.44605	0.339168
0.37412	0.241255
0.43448	0.297098
0.48948	0.34594
0.4097	0.341473
0.47463	0.335201
0.38704	0.302218
0.40583	0.328962
0.52045	0.367186
0.34624	0.252952
0.48243	0.368476
0.45066	0.384748
0.40216	0.32844
0.40275	0.275781
0.37184	0.383469
0.28982	0.301839
0.46737	0.311107
0.34073	0.34617
0.34853	0.284824
0.36159	0.410918
0.75752	0.873313
0.66957	0.878057
0.69006	0.864232
0.54875	0.264883
0.62797	0.274701
0.60694	0.260375
0.7107	0.302551
0.52863	0.864719
0.66112	0.897683
0.61999	0.866971
0.52872	0.86481
0.61889	0.866985
0.66066	0.897727
0.42333	0.254427
0.52939	0.922528
0.53821	0.857598
0.59257	0.929613
0.59267	0.929634
0.60737	0.859546
0.60749	0.859536
0.67471	0.856054
0.58548	0.237682
0.51977	0.282893
0.58581	0.237535
0.51988	0.283131
0.56336	0.241545
0.91936	0.087156
0.7864	0.262207
0.6159	0.235135
0.72257	0.403838
0.79487	0.289658
0.69162	0.213418
0.62612	0.403037
0.81332	0.367389
0.6192	0.343164
0.69274	0.346511
0.60234	0.117478
0.83895	0.098068
0.71483	0.116219
0.77364	0.291248
0.69116	0.257949
0.81157	0.425309
0.77979	0.201416
0.79829	0.219118
0.74019	0.195451
0.7535	0.26688
0.69664	0.276878
0.76088	0.260163
0.75695	0.111615
0.6868	0.289656
0.7613	0.295557
0.53979	0.227772
0.53636	0.292169
0.43388	0.136682
0.74389	0.199106
0.76037	0.061992
0.69796	0.224196
0.82193	0.07497
0.70965	0.291236
0.7562	0.2749
0.72343	0.073508
0.79449	0.296795
0.61961	0.194552
0.55984	0.175974
0.75911	0.251208
0.71626	0.169907
0.68114	0.280747
0.71926	0.229338
0.73032	0.180976
0.73608	0.369462
0.76708	0.166786
0.43426	0.231189
0.41339	0.291207
0.40343	0.287456
0.38883	0.22433
0.4222	0.345346
0.31002	0.342241
0.5319	0.227413
0.57423	0.260026
0.50893	0.30585
0.54281	0.248735
0.13525	0.219277
0.13172	0.234936
0.0802	0.201464
0.34493	0.310228
0.38668	0.280241
0.28191	0.344178
0.27926	0.326578
0.31622	0.259686
0.3347	0.252962
0.3469	0.243224
0.30011	0.313532
0.35838	0.263906
0.32348	0.264504
0.29559	0.235707
0.26946	0.288007
0.31318	0.256829
0.27217	0.261373
0.5859	0.349238
0.51477	0.108396
0.7646	0.414828
0.72978	0.383936
0.66503	0.104891
0.72455	0.342478
0.70489	0.292292

## Sheet: Fig 5a
PC1 property encoder	PC2 property encoder	PC1 VAE encoder	PC2 VAE encoder
-0.941323	0.929035	-1.15472	1.30914
-0.952265	-0.364015	-1.09461	0.131203
-1.19848	1.45859	-1.15538	1.43086
0.0801391	-2.0679	0.376327	-2.32172
-0.814659	-0.435417	-1.04736	-1.36418
1.13819	0.687045	1.2556	0.706478
-0.487106	0.0328458	-0.256713	-0.281004
-1.08438	0.82146	-0.885214	1.1882
1.02337	1.6279	1.1326	1.75438
-0.786052	0.714063	-0.90636	0.800647
-1.15473	-0.646989	-1.25606	-0.753948
-1.16681	-0.872876	-1.03967	-1.00654
-0.636002	-2.01998	-0.661193	-2.0268
0.931376	1.60197	0.837455	1.47624
1.71329	0.029792	1.81436	0.261924
0.799871	1.58444	0.762703	1.44716
-0.512366	-1.12234	-0.454653	-1.47936
2.1117	-0.0590399	1.97304	-0.322253
-1.1033	1.07722	-1.1352	1.00304
0.883772	0.425469	0.885716	0.350928
-1.29321	0.0659593	-1.32334	0.210641
-1.77557	1.1094	-1.56402	1.1258
-0.967053	-1.63194	-1.01408	-1.7814
-0.858433	0.156085	-0.475182	0.522632
-0.154967	-2.38947	-0.298411	-2.37492
1.69924	-0.572863	1.6958	-1.21557
-0.575775	-1.43307	-0.770748	-1.57955
-1.01322	0.7717	-0.596917	0.770495
1.10007	1.369	1.01551	1.12511
-1.29037	-0.574956	-1.19473	-0.448728
1.45578	1.94216	1.75524	1.23082
-0.567956	-0.727071	-0.681388	-0.671161
1.56671	2.0504	1.73625	2.17475
-1.5499	1.59887	-1.55059	1.98763
-0.7899	0.967922	-1.08476	0.989819
-1.46717	-1.35109	-1.57316	-1.36342
-0.426209	-2.61308	-0.540426	-2.48349
1.92684	-0.0552362	1.95797	-0.161166
1.93605	-0.865488	1.73373	-0.799359
-2.18751	1.88495	-2.12537	1.87477
-1.47052	1.20245	-0.951228	1.5232
0.874805	1.14297	1.21527	1.05651
-1.56463	0.228284	-1.38516	0.862415
-1.18274	0.175898	-1.06013	0.0157116
1.62523	1.13459	1.38631	1.15568
-1.14838	0.341256	-0.537922	0.533635
1.41707	1.34941	1.48519	1.13757
-0.809515	1.23915	-0.745519	0.952102
1.78699	1.43216	1.86875	1.31945
-0.484834	-2.11306	-0.417827	-1.99679
0.815734	1.56508	0.691521	1.64676
1.6276	1.8411	1.81912	1.61912
-0.697286	0.769375	-1.36835	1.32493
1.76095	-0.525887	1.83433	-0.383564
1.96563	-0.892979	1.88188	-1.00429
0.134071	-2.38025	0.176695	-2.20953
-1.42591	0.156003	-1.6071	0.140586
-1.03485	1.11285	-1.0334	1.19308
-1.00495	0.0801406	-0.697961	-0.292201
-1.69778	1.34311	-1.69549	1.24385
-1.37369	0.143967	-0.80551	-0.0574431
-1.54742	1.51901	-1.5925	1.46029
-0.837671	-0.298745	-0.766354	-0.177371
1.62122	1.99227	1.57151	1.99549
2.16564	-0.176871	2.5267	-0.478249
1.57054	1.88212	2.07059	1.98422
-1.86834	0.502129	-1.74439	0.644042
2.35966	0.018094	2.41715	-0.0937762
0.877277	0.943138	1.10395	1.01333
-0.696092	0.982925	-0.108657	0.181158
-0.698067	0.745383	-0.364262	0.459853
-1.08068	-1.94396	-1.12059	-2.02527
-1.25914	0.225337	-1.05634	0.342849
-1.25154	-1.23959	-1.37277	-1.1213
1.99101	-0.624888	1.97349	-0.622586
0.906282	0.896423	0.93474	0.893268
-0.0477605	-0.967527	-0.033884	-1.05367
-1.04551	-1.01491	-0.98214	-1.14313
1.31576	1.42856	1.35643	1.272
1.65117	-0.339122	1.80086	-0.437959
0.728799	0.851833	0.751781	0.977616
1.97246	-1.38413	1.95478	-1.3465
1.92388	-0.384603	1.77805	-0.662184
-0.70922	0.00998336	-0.657828	0.0755666
-1.39862	-0.357624	-1.37777	-0.0676469
-0.105274	-1.01353	-0.160504	-0.938176
1.23394	1.76673	1.29202	1.83426
1.26547	1.6041	1.06971	1.3054
0.684825	0.899449	0.635376	0.94823
-1.77026	0.723801	-1.76333	0.820174
-1.04683	-0.00523497	-1.45085	0.0219691
1.61559	-0.545789	1.71096	-0.560774
1.59575	1.2502	2.04193	0.716464
-1.48917	-0.553094	-1.54386	-0.536007
2.04499	-0.0904484	1.98934	-0.333635
1.8394	-1.60608	1.71664	-1.49786
1.74634	1.42045	1.91839	1.18279
-1.35579	0.423855	-1.20912	0.59798
-1.07209	0.817098	-0.408418	0.566231
-1.28318	0.181516	-1.3528	-0.283587
-0.77594	-0.580779	-0.848997	-0.397804
-0.998253	-0.311972	-1.27089	-0.0857552
-0.731975	-0.855861	-0.977446	-0.556563
-0.970992	-1.93296	-1.04523	-1.9509
0.956183	1.81832	0.969766	1.91003
-1.13207	1.29392	-0.936193	1.72017
-0.401709	1.08824	-0.47969	1.3103
-1.08624	-0.639229	-1.04871	-0.679694
1.40708	1.87878	1.49332	1.77638
2.6269	-2.00583	2.3102	-1.91254
-0.237689	-2.07779	-0.569814	-2.24688
-1.36805	-0.180072	-1.79963	-0.0932952
1.8617	-0.461009	1.91459	-0.466311
2.33907	1.87602	2.36082	1.94822
2.24898	-1.11433	2.13733	-1.35563
-1.16392	-1.43655	-1.2306	-1.44557
-1.16026	0.130811	-1.11065	0.164726
-0.642705	0.492653	-0.549971	0.37229
-0.502019	-1.96488	-0.543546	-2.08859
-1.08923	0.0565224	-1.48754	0.630389
-1.20131	0.442227	-1.3074	0.310021
-1.08366	-0.14402	-1.16639	-0.245513
1.80544	-0.536736	1.59823	-0.11794
-0.412965	1.09507	-0.308023	1.2142
-0.328873	0.284378	-0.181028	0.196838
1.07545	1.25629	1.18193	1.14331
2.36699	-0.727744	2.6388	-1.08568
-0.398845	1.30589	-0.27698	1.01265
-1.72785	0.387281	-1.81595	0.533593
-0.166683	-2.48729	-0.376513	-2.58516
2.17318	-0.0450671	2.31557	-0.0862745
1.23254	1.76448	1.18032	1.78319
1.02066	1.67707	1.33842	1.5708
-0.719257	0.0134324	-0.753813	0.0678658
-1.00369	-0.00956671	-1.62283	-0.310414
-0.322139	-2.29182	-0.360246	-2.24002
-1.01855	0.0428917	-0.854276	0.379276
-0.598546	-0.789156	-1.09394	-0.273679
-0.326326	-1.03911	-0.264042	-1.22571
-1.01501	0.0515812	-1.18434	0.0229775
-0.619213	0.153566	-0.354836	0.0769023
0.818311	0.539192	0.855035	0.412006
-1.76122	-0.574058	-1.87429	-0.572311
-1.38722	0.0718812	-1.21025	0.00746329
-1.41711	1.1127	-1.08126	1.02953
-0.771728	-2.05692	-0.0565554	-2.45775
-1.35641	1.40534	-1.05615	1.2349
2.16127	-0.135657	2.03825	-0.217252
-1.37791	-0.0132441	-0.572219	-0.380137
1.30116	1.59644	1.83594	1.59669
-1.11954	-0.212811	-1.20162	-0.0748183
1.58615	1.49906	1.54477	1.4546
-1.17512	0.961953	-1.27744	1.26839
-1.34621	1.12288	-1.40654	1.16855
-0.751451	-0.67253	-0.874622	-0.792571
-0.551287	-2.11482	-0.667527	-2.17684
-1.01595	1.0669	-1.41396	0.893725
-0.764975	-0.459094	-0.671624	-0.711275
-1.4078	1.47523	-1.2052	1.61376
-1.36492	0.56491	-1.41209	0.626725
1.57349	1.42996	1.41065	1.26919
1.18045	2.42929	1.17548	2.44088
1.91956	-0.607442	2.01715	-0.489208
-1.11297	0.0732798	-1.10828	0.295606
-1.0781	0.976738	-0.996123	1.20533
1.24491	1.52954	1.12536	1.57022
1.44209	1.75504	1.45923	1.86978
-0.941285	0.671958	-0.53133	0.789543
-1.00491	-2.01229	-1.24218	-2.20411
-0.626925	0.758166	-0.638424	0.294334
-1.99405	1.45877	-1.8158	1.37642
-0.885909	0.107857	-0.760599	0.120317
1.54522	1.61483	1.76235	1.68876
2.19306	-0.267981	1.95665	-0.783577
1.15509	2.43785	1.06761	2.45333
-1.28461	-0.267611	-1.39122	-0.371913
2.05969	-2.05129	1.93975	-2.14009
-0.681913	0.153524	-0.382494	0.268798
0.92696	1.03377	0.912638	0.949113
-0.629417	-1.91828	-0.725451	-2.08364
-0.207493	-1.00064	-0.378853	-1.06582
1.46244	1.70139	1.56463	1.77331
-0.368514	-0.403451	-0.339347	-0.166252
-1.56943	-0.381911	-1.61359	-0.319221
2.31144	1.61135	2.32523	1.66838
-0.0720951	-1.91004	0.0246613	-2.03441
-0.7691	-0.222378	-0.905837	-0.0971636
-1.71027	1.19435	-1.81339	1.17385
-0.160555	-2.31201	0.518903	-2.27211
-1.28438	0.317241	-1.38253	0.537735
-0.706143	-0.485603	-0.774337	-0.406902
1.96871	-0.268765	1.79319	-0.215338
-0.245039	0.634422	-0.334207	0.895659
1.51669	1.5068	2.04185	1.81863
-0.5874	0.235179	-0.355196	-0.0311591
1.79664	2.29451	1.70809	2.16153
1.75507	-0.209116	1.8792	-0.415542
-0.46927	0.221765	-0.426543	0.25844
-1.78849	1.12733	-1.59525	1.17273
-0.760519	0.449453	0.0808376	-0.00488721
-1.55387	0.862192	-1.70899	1.22811
-0.0897694	-2.4082	-0.397784	-2.6064
2.1421	-0.124481	2.25894	-0.0787212
-0.895184	1.29043	-1.00482	1.79577
1.32718	1.5216	1.38595	1.03806
-1.02377	-2.04596	-1.22103	-2.09443
-1.18208	0.287279	-1.47435	0.530465
1.93161	1.69267	2.52746	1.46964
1.60442	2.01244	1.66268	2.01045
-1.78291	0.0685122	-1.9366	-0.234293
2.1253	-0.207827	2.01128	-0.339673
-1.10557	1.03572	-1.03495	1.21297
-1.78761	1.21743	-1.92059	1.23139
1.9907	-1.39373	1.9764	-1.37946
-0.185798	-2.28015	-0.241632	-2.1802
2.03155	-1.79304	1.85785	-1.55762
1.27395	0.700656	1.16627	0.417347
-2.08781	-0.595671	-2.15979	-0.626055
1.50265	1.79572	1.91086	2.15049
-0.327127	-2.01164	-0.474654	-2.10068
-1.16769	-0.218696	-1.26255	0.0711938
-0.959558	0.867232	-1.03695	0.957648
-0.712626	0.148131	-0.472221	0.425943
-0.703598	0.347544	-0.624051	0.310348
-1.55795	0.448221	-1.70387	0.658696
1.8802	0.10691	1.70984	0.20939
-0.423945	0.709655	-0.637908	1.14681
-0.106279	-1.27039	-0.393648	-1.23466
-0.39674	-1.032	-0.270394	-1.30166
1.94837	-0.284044	2.05538	-0.119168
-0.740749	-0.215111	-0.450601	-0.748962
2.24059	-0.00884874	2.28993	-0.22404
-0.514419	-0.549215	-0.488849	-0.777066
-0.699094	0.861564	-0.810378	0.746559
-1.28352	0.109973	-1.59685	0.170864
-0.421913	-2.36207	-0.462757	-2.48994
1.23371	1.53573	1.06827	1.63683
-0.413128	-2.16223	-1.07524	-1.88887
-0.989977	-0.332351	-1.10308	-0.395678
1.81741	-0.20026	1.84019	-0.30552
-1.13383	0.143792	-1.40909	0.476013
-0.535236	1.01324	-0.0217993	0.168968
2.19854	1.63775	2.11625	1.47877
-1.13955	0.954714	-1.16064	1.02224
-1.17002	-0.725443	-1.35194	-0.566544
-0.291564	-2.23166	-0.213539	-2.14533
-1.23031	0.141784	-1.27354	0.203742
1.60168	2.11329	1.60939	1.9801
-1.33155	-0.26624	-1.18461	0.00389583
-0.686016	-1.88932	-0.654296	-1.9034
1.85009	1.06186	1.76083	0.941992
-1.17195	-1.92661	-1.30017	-1.90394
-1.09968	0.11096	-1.14818	-0.056898
1.07391	2.44476	1.09082	2.45264
-1.24955	1.06648	-1.04909	1.00405
1.52946	1.9566	1.20896	1.78566
-1.30435	0.452296	-1.34059	0.748617
-1.48133	0.935578	-1.33737	0.941288
-1.43286	0.0269265	-1.5684	0.0378114
1.95112	-1.69814	1.64812	-1.67682
1.94891	-1.81361	1.75219	-1.82441
-0.561681	-1.92207	-0.37032	-2.02026
-0.307244	-2.58652	-0.42164	-2.31537
-0.865044	-1.27706	-0.911434	-1.37282
2.22784	-0.406212	2.14103	-0.248457
-0.899067	-0.379719	-0.582105	-0.442795
-1.04505	-0.0665991	-1.25949	0.140177
0.923802	1.6842	1.10212	1.71325
-1.32779	-0.193107	-1.35826	-0.178154
-1.23684	0.0226468	-1.32231	0.0401228
-1.30888	1.22352	-1.31807	1.09873
-1.40168	1.48448	-1.72632	1.77527
-1.13256	0.147035	-1.05675	0.13615
-0.641754	0.820549	-0.458556	1.11569
1.58778	-0.882114	1.61979	-1.22374
1.3837	1.8713	1.47209	1.89146
-0.503209	-0.426371	-0.444697	-0.579242
-1.01951	0.994033	-0.954059	1.3488
-1.03884	0.750849	-1.04127	0.963598
-1.06067	-0.188686	-1.19189	-0.110544
1.73371	-0.300757	1.66629	-0.174007
1.44454	1.70186	1.08929	1.78577
-1.14302	0.813517	-0.690971	1.51317
1.42177	2.55882	1.37874	2.51027
-0.813519	-0.91193	-0.531672	-1.23283
-1.02929	0.163826	-0.57603	-0.0960911
-1.91117	0.85898	-2.06055	1.05104
-1.45716	-0.246591	-1.35867	-0.137773
1.13802	0.52422	1.17899	0.139963
-0.843563	0.480838	-0.755048	0.652542
1.50751	1.11054	1.1583	0.867036
2.44816	-1.90422	2.0873	-1.82534
-0.545783	-2.61845	-0.685925	-2.65057
1.16341	1.56573	1.15598	1.39508
-1.86985	0.0981246	-1.90834	0.212426
-0.453156	-2.08872	-0.585327	-2.21746
1.96988	-0.755722	2.01897	-0.932053
-1.37717	1.02293	-1.22864	1.10239
1.74146	-1.28774	1.66632	-1.43193
2.2552	-0.652918	2.39662	-0.783017
-1.34985	1.12488	-0.363572	1.00753
-0.764773	1.45977	-0.934422	1.73617
-1.00367	-0.116254	-1.37263	0.210599
-0.467357	-0.457271	-0.460746	-0.562632
-0.803338	-0.438181	-0.709011	-0.643919
-1.3058	0.0947201	-0.968707	-0.0203511
-1.10841	-0.675902	-1.11818	-0.590258
-1.56046	-0.766699	-1.64553	-0.625411
-0.526146	-1.83094	-0.679264	-2.11185
-1.66004	-0.688196	-1.88552	-0.578886
-0.172776	-2.12957	-0.0496132	-2.41679
-0.278219	-2.63476	-0.504361	-2.62031
-0.849189	-0.435388	-0.719387	-0.345164
2.039	-1.73507	1.88573	-1.66773
-0.97675	-0.406668	-0.991775	-0.621733
0.473498	-1.78552	0.59264	-1.95056
-1.30965	-0.488504	-1.09029	-0.604391
0.760973	1.22301	0.872343	1.29418
-0.782088	-0.174212	-0.66936	-0.209159
1.58512	1.63106	1.40001	1.72095
-0.649057	0.659786	-0.671916	0.579367
-1.83424	0.19723	-1.81708	-0.0389773
-0.980992	0.81829	-0.756733	0.905085
-1.03404	0.453343	-0.364405	0.536242
0.267738	-1.76426	0.353524	-1.67329
-0.216359	-2.08755	0.0396039	-1.98354
-1.69719	0.0931851	-1.78303	0.0102283
-0.635951	-0.304929	-0.798375	-0.90207
-1.15222	-2.17107	-1.62799	-1.8405
-0.57329	-0.714049	-1.05367	-0.879075
-0.606286	-2.25637	-0.772535	-2.26275
-0.706925	-0.721832	-1.00492	-0.485277
-0.478286	0.0117599	-0.425706	-0.351639
2.43744	-0.532315	2.20981	-0.234656
-1.04451	0.018477	-0.891753	0.0537575
1.19293	1.73241	1.59343	1.93163
-0.528419	0.7453	-1.16785	2.57617
1.72727	1.86894	1.70971	1.93234
-1.01322	-0.167734	-0.978928	-0.322265
-1.33002	0.861916	-1.37082	0.888261
-1.33073	1.61439	-1.6254	1.86929
-0.859675	0.810103	-0.797179	0.746426
1.72968	-0.465944	1.60355	-0.510922
-1.4995	0.595675	-1.46813	0.582748
-1.46986	-0.470665	-1.01825	-0.340959
-0.682889	1.57406	-0.50793	1.5991
2.08063	-1.67767	1.96173	-1.59123
-1.18769	-1.7745	-1.16014	-1.77619
1.37839	0.938522	1.23862	0.846755
-1.40165	0.25035	-1.47963	0.434943
-0.613668	-2.05338	-0.703704	-2.08094
-1.21056	0.480679	-1.24436	0.872107
1.40008	1.56047	1.23231	1.63071
-0.700036	-0.188651	-0.70338	-0.336373
-1.3953	0.228365	-1.58608	0.577331
1.15878	1.44532	1.11406	1.41717
-1.41365	-0.439463	-1.52254	-0.483737
0.0899227	-2.16408	-0.0422172	-1.73438
-0.189136	-2.22441	-0.199917	-2.30841
-1.55087	1.32045	-1.41675	1.17664
1.62528	1.39302	1.64792	1.09067
-0.871316	0.0996699	-1.51999	0.409146
-0.705885	-0.278403	-0.704919	-0.280837
-1.18342	1.49901	-1.13944	1.62401
-0.471112	0.443162	-0.430968	0.396976
-1.01581	0.435056	-0.465474	0.470079
2.28588	-1.916	2.15335	-1.88094
1.65539	1.5526	1.89305	1.18546
-0.146742	0.339923	-0.121385	0.222379
-1.17369	1.01642	-0.819964	1.10757
-0.841233	1.59391	-0.98987	0.36046
2.22677	-1.55418	2.19807	-1.59956
0.934555	1.5719	0.960237	1.63836
-0.843784	0.2443	-1.04528	0.608687
2.22229	0.0574141	2.24974	-0.151669
-1.2157	-0.182368	-1.30404	0.462693
-0.906258	0.212076	-0.652778	0.430055
-0.450568	0.0407578	-0.44632	0.0764113
1.92684	-1.42431	1.92751	-1.4155
2.20092	-0.897729	1.96242	-0.52568
0.185246	-2.43697	0.0819742	-2.1986
1.09463	2.2806	1.02209	2.19066
-1.08331	-1.97816	-1.25091	-1.75005
0.943084	0.991253	0.645161	0.815653
-0.0250704	-2.50155	0.0424308	-2.46391
2.06644	-1.97364	2.02066	-2.51851
-1.78175	1.23909	-1.8936	1.18646
2.41289	-0.160372	2.53686	-0.425328
2.19903	-1.59995	2.13658	-1.65259
1.92166	-0.380201	2.00061	-0.52157
-0.520469	0.532083	-0.543591	0.635681
1.68514	-0.141713	1.74335	-0.111368
-1.12085	-0.0751345	-1.09009	-0.180125
-1.26756	1.56886	-1.28042	1.73041
0.828542	0.496933	0.911393	0.441336
-1.23123	-0.503882	-1.30888	-0.49584
-0.339718	-2.15062	-0.325767	-2.10297
-1.17158	-0.351526	-0.979527	-0.465373
1.00285	0.835694	1.06157	0.808698
-0.723152	-0.481102	-0.778541	-0.624216
-1.20998	0.630578	-1.2338	0.619372
2.35262	-1.6495	2.32371	-1.73214
-1.03641	2.24484	-0.885139	2.24857
1.59505	-0.915555	1.4878	-1.06881
-0.544108	0.219244	-0.588092	0.400668
-0.955549	-0.367251	-0.938143	-0.41436
2.0414	-0.183355	1.9879	-0.110662
-0.596439	-0.383667	-0.722847	-0.323719
-1.29814	0.963573	-1.50661	0.660518
-0.369869	-2.40332	-0.400588	-2.18799
-0.519162	0.924919	-0.52422	1.19907
-1.95838	0.46529	-1.93872	0.526349
-1.06609	0.913074	-0.957572	0.864881
-0.49001	-0.226996	-0.480809	-0.34388
1.65062	1.57887	1.54054	1.33409
-0.0734647	-2.20951	0.17423	-2.45708
0.171154	-1.81823	-0.767017	-2.21181
1.98167	-0.393118	1.99723	-0.577973
-1.22876	0.199081	-1.26564	0.137898
-1.08352	1.44957	-1.25423	1.47231
2.04205	-1.64511	1.9525	-1.73358
1.05256	1.68938	1.11553	1.36623
-0.294813	-2.12303	0.0478601	-2.31195
1.10091	2.02108	1.27328	1.92396
-1.29527	-0.0323167	-1.31214	-0.120804
1.87399	1.48503	2.11027	1.29944
-1.45541	0.426332	-1.34845	0.349744
1.31824	1.63307	1.5699	1.32772
-0.0725559	-0.6163	0.0216602	-0.681786
-1.5065	-0.152895	-1.15539	-0.358464
2.17838	0.146055	1.86856	-0.0871064
-1.12506	1.60551	-0.99724	1.40002
-1.19707	0.527283	-1.32393	0.738286
1.75307	1.76552	1.83127	1.69589
0.00442048	-2.61037	-0.17693	-2.54743
1.48988	1.65243	1.53288	1.1333
1.39392	1.58957	1.23571	1.44041
-1.69011	1.32338	-1.67529	1.34299
-0.636043	0.660119	-0.775025	0.718658
-0.439233	-0.585277	-0.412363	-0.662512
-1.31615	0.100418	-1.80245	-0.108933
0.0748718	-2.01865	0.0966569	-2.07872
2.27476	-1.75222	2.10822	-1.80823
-0.509133	-0.581416	-0.508064	-0.51719
-1.19285	0.233506	-1.28425	0.382184
-0.0623584	-0.759278	0.0823712	-0.827506
-0.843277	-0.327189	-0.712796	-0.173835
-1.20179	-0.439719	-1.1317	-0.428119
1.93422	-1.76369	1.96139	-1.98973
1.91283	-0.303732	1.76711	-0.222752
-0.996928	1.39202	-1.32185	1.5319
-1.02658	-1.91445	-1.22205	-1.97768
-0.998436	-1.04488	-1.10846	-0.981417
-0.85314	0.388459	-0.634845	0.467326
-1.11242	1.10416	-1.4178	0.999499
1.83778	-1.86894	1.68797	-1.7684
-0.508712	0.04821	-0.203354	0.055105
-1.84812	0.389745	-2.01723	0.570296
1.41032	1.552	1.39105	1.46899
-0.867941	0.833249	-1.02856	1.04362
0.476504	-2.31624	0.325983	-2.3656
1.42957	1.55701	1.46573	1.24809
-1.5964	-0.00534973	-1.73252	-0.0611563
-1.33237	0.840631	-1.41297	0.988953
-0.545035	-0.531822	-1.10187	-0.506636
-1.45974	0.837817	-1.50714	0.924486
-1.21264	1.16618	-1.21848	1.36239
1.1779	1.52817	1.19739	0.956534
-1.04491	0.0421179	-0.260237	-0.0147998
2.48611	-0.265107	2.61769	-0.364105
-0.724	1.13699	-0.45471	1.08441
-0.865614	0.992847	-0.83536	1.05228
-0.677249	-0.982068	-0.674134	-0.929674
-0.784312	0.971589	-0.756787	1.06575
2.61856	-2.43031	2.40395	-2.21352
-1.18768	-0.317053	-1.15228	-0.57637
0.992209	1.21269	1.1077	1.34891
-1.16036	-0.811212	-1.12261	-0.895324
-1.12699	1.90634	-0.992497	1.8052
-1.43203	1.53028	-1.35115	1.1131
-0.746938	2.33385	-0.580411	2.65403
1.87664	-0.664337	1.7473	-0.955641
-0.657914	0.269715	-0.618512	0.373621
2.04762	-1.74125	2.0269	-1.93861
0.02865	-2.45422	0.0425693	-2.28237
-0.57461	-2.13038	-0.503506	-2.09862
1.38387	1.70595	2.44255	1.87681
1.59864	1.66851	1.53247	1.52947
-0.451471	-0.770712	-0.135395	-0.627014
2.09221	-1.79392	2.03349	-1.82969
0.0550864	-2.17425	-0.0212805	-2.15137
-0.860342	1.41271	-0.928541	1.6472
-0.613286	0.754999	-0.280566	0.921036
-0.140565	-2.5265	-0.110272	-2.35151
1.43499	1.71698	1.42593	1.69082
-1.76353	-0.235333	-1.66376	-0.355194
-1.11427	-0.558505	-1.28387	-0.522572
-1.07607	-1.01429	-1.37074	-0.949555
2.22546	-1.43054	2.01952	-1.49626
-0.97845	-0.397435	-1.18654	-0.4838
-1.20775	0.764667	-1.223	0.972478
-1.1044	0.0889251	-1.51959	0.100841
1.796	-1.16169	1.69778	-1.28404
-0.903576	0.0249393	-0.609972	0.0904852
1.78957	-1.73373	1.76498	-1.68932
0.831466	1.93726	0.764353	2.1435
2.39708	-0.575288	2.48549	-0.821288
-1.18188	0.641976	-0.571671	1.01983
1.4177	1.72977	1.91793	1.69044
0.848105	0.321272	1.00969	0.264194
-0.607356	-2.02707	-1.07404	-2.09187
-0.761419	-0.25025	-0.713992	-0.141174
-0.771782	-0.758617	-1.05947	-1.04216
-0.896321	0.828125	-1.02858	0.542276
2.42183	-0.147727	2.59732	-0.329436
-1.07488	0.113122	-1.23787	0.389104
-1.1397	0.475705	-1.42385	0.416154
-1.15017	-0.304022	-1.13218	-0.360522
-0.579604	-1.04965	-0.636829	-1.32049
1.48077	1.81853	0.54257	1.92365
-1.49634	1.48434	-1.52024	1.89483
2.41836	-0.584593	2.26773	-0.545519
1.52492	-0.977933	1.64723	-1.48137
-0.790188	-1.11718	-0.856048	-1.03667
-1.223	0.33928	-0.60804	0.483097
-1.49438	1.27509	-0.984842	1.53927
0.0247973	-2.2961	-0.0752274	-2.61186
-1.43642	0.100798	-1.79239	-0.184686
-0.775099	-0.463255	-0.910345	-0.369836
-1.25031	1.52615	-0.998854	2.05323
-0.232816	-1.95268	-0.516327	-2.14683
0.935372	1.68026	0.817548	1.69522
1.58668	-0.86557	1.55069	-1.06823
-0.878191	0.276124	-0.841487	0.434837
-1.10993	1.1129	-0.81712	0.906267
1.81913	1.67033	1.48257	1.01149
1.43758	1.80118	1.48586	1.60028
-0.892759	0.112176	-0.92964	0.138433
-1.88224	-0.542984	-1.96062	-0.513136
-1.27617	0.626299	-1.3762	0.468914
-0.853062	-0.14667	-0.898719	-0.0652673
-0.838334	1.45434	-1.23003	0.66079
1.29986	1.45896	1.25966	1.28781
-1.26697	0.460703	-1.34192	0.63121
-1.40135	-0.328284	-1.76232	0.362243
2.00546	2.04808	2.21114	1.84324
1.86337	-0.268279	2.4696	-0.758761
1.80558	1.42681	1.58648	0.52855
0.366818	-1.75737	0.386563	-1.86983
-1.68471	1.2379	-1.56611	0.945813
0.00875726	-1.21158	-0.35768	-0.802662
-0.848218	-0.471673	-0.909157	-0.173689
0.787824	1.0928	0.879772	1.28148
-0.640394	0.34748	-0.367694	0.486263
-1.91005	1.33633	-1.7014	1.27531
2.22655	-0.391844	2.40089	-0.416667
-0.213341	0.475108	-0.259663	0.458128
-0.611657	-0.594481	-0.725348	-0.251221
0.0284283	-2.54751	-0.175905	-2.44514
-1.51513	0.4135	-1.56377	0.911682
-0.842342	1.27739	-0.424922	0.870346
-0.82464	-0.250438	-1.04044	-0.418445
-1.11685	0.777538	-1.11616	0.859134
1.78791	1.421	1.60781	0.983082
-0.198384	-1.63642	-0.254133	-1.5063
-0.775054	-1.08332	-0.912664	-0.981437
1.44373	1.59215	1.52758	1.50047
-0.857315	0.733851	-0.930787	0.738192
-1.012	0.903468	0.147751	0.514805
0.934135	2.13775	0.721589	2.2698
-1.87403	-0.0486602	-1.77477	0.0419034
-0.761412	0.236881	-1.20139	0.308123
-1.21504	0.957889	-1.44087	1.3659
-0.105164	-1.0135	-0.160509	-0.938176
0.819134	0.721091	0.927607	0.551427
-0.0567967	-1.76047	0.118914	-1.76147
-1.34309	0.0502244	-1.54033	-0.201967
0.00282855	-2.50846	0.0410463	-2.32308
1.87488	-0.671976	1.95496	-0.961541
-1.25067	-0.315708	-1.10819	-0.354947
2.27971	-0.124529	2.55971	-0.393396
-0.877871	0.955484	-0.919923	0.882847
2.18853	-0.0664914	2.24703	-0.169155
-0.597856	-0.32703	-0.677401	-0.418579
-1.30842	0.612868	-1.3706	0.48899
1.99895	1.78497	1.95236	1.51243
-0.807253	0.426147	-0.736972	0.518247
-0.727214	-0.933602	-0.860478	-1.06461
1.20058	1.68054	2.0568	1.61928
1.92176	-1.64708	1.75513	-1.59055
-1.34009	0.227034	-1.05585	0.602827
0.0242755	-2.5806	-0.0994453	-2.4917
-0.333208	-2.21099	-0.448066	-2.20435
-1.45328	-0.0359956	-1.30492	-0.158882
2.08976	1.6673	2.47242	1.57508
1.47893	1.38868	1.55254	1.23833
-0.770637	-0.714078	-1.37701	-0.893553
2.32705	-0.187787	2.40396	-0.39596
-0.604897	-0.0108398	-0.0345061	-0.220658
-1.1655	-0.170891	-0.867092	-0.319373
-1.24199	1.42428	-0.816107	1.46047
-1.28424	0.392529	-1.72934	0.658024
1.43937	1.71512	1.82329	1.57301
2.03301	-0.170084	2.12272	-0.14821
2.11926	-0.344444	2.50612	-0.0434155
1.20163	2.08962	1.19206	2.16611
1.79899	1.84807	1.9993	1.67613
0.475119	-1.79987	0.458231	-1.84278
2.00936	-0.150894	2.13449	-0.195247
-0.604878	0.988688	-0.741138	1.22535
2.48838	-1.95084	2.2241	-1.82334
-0.826659	0.575237	-0.930412	0.925109
1.02248	2.18188	1.24078	2.10279
-0.753779	-1.97322	-0.687954	-2.0732
2.39023	1.77228	1.5346	1.51929
2.02754	-1.44476	1.8746	-1.24909
-0.470032	-0.350255	-0.59961	-0.605239
0.880929	1.30862	0.856691	1.45936
-1.46737	0.69976	-1.60766	0.885663
-0.736174	-0.275771	-0.930724	-0.451477
1.51017	1.75097	1.48743	1.71691
-1.29646	1.64441	-1.52563	2.01244
2.03701	-1.84985	2.0024	-2.08246
0.0931925	-2.02343	0.0503939	-1.94922
1.22828	1.81027	1.60274	1.81904
-0.590964	0.940547	-0.515139	0.831078
-1.21984	0.42471	-0.75909	-0.0254062
-1.63662	-0.549418	-1.73097	-0.777449
1.95616	-0.372626	2.05624	-0.534297
-0.9615	0.0535077	-0.710777	-0.271412
1.33981	1.72044	1.31335	1.52363
2.18662	0.0885474	2.17436	0.0480609
-1.05214	1.1487	-0.949637	1.13576
-0.958471	1.20482	-0.99886	1.62993
-0.681152	0.58035	-0.532966	0.327232
0.757071	1.30584	0.745622	1.16268
-1.2055	0.240877	-1.22744	0.108728
-0.566145	0.696206	-1.01087	0.878645
0.0663704	-2.42543	-0.501151	-2.4504
-1.25609	-0.246365	-1.16911	-0.225681
-0.585636	1.21516	-0.433766	1.10533
-1.59213	0.250085	-1.72298	0.366846
-0.641387	-0.581664	-0.748316	-0.338262
-0.447359	-0.0673516	-0.28243	-0.441511
-1.30259	0.213647	-1.12559	0.290673
-1.563	0.0370691	-1.51075	-0.240803
-1.36094	1.08716	-1.56403	1.07536
-0.791041	-0.374379	-0.652837	-0.202508
2.08877	-0.735563	2.11245	-0.781104
2.02428	1.92246	2.03322	1.96407
1.42924	1.36796	1.63111	1.24546
-1.45852	0.853746	-1.47213	0.99496
-1.04434	0.265396	-0.343593	0.0769634
-0.849613	0.849649	-0.903993	0.726501
1.21208	1.11547	1.45667	0.697884
-0.988966	0.879157	-0.910731	1.05437
-1.51414	-0.23444	-1.53381	-0.21187
-1.72354	0.274144	-1.94554	0.775353
0.167796	-2.44089	0.0455494	-2.60421
-1.32277	1.7314	-1.26718	1.61037
2.00103	-0.458755	1.89925	-0.50702
-0.751352	-0.513275	-0.848066	-0.404978
1.79594	-0.654841	1.80367	-0.725652
-1.3221	0.340308	-1.31046	0.454719
-0.972535	-0.234237	-0.921856	0.00983653
-2.01437	0.474889	-1.99625	0.588762
-1.05137	-0.124444	-0.917333	-0.0955572
-0.741884	-2.04785	-0.882315	-1.78033
-1.77314	-0.676976	-1.89186	-0.680184
-1.46397	1.63361	-1.11731	1.73793
-1.09665	0.892894	-1.62146	1.0661
1.31456	1.45871	1.25624	1.20767
-0.967687	1.26125	-1.02951	1.66136
-1.09656	0.275566	-0.725546	0.454422
-1.34251	0.358082	-1.07195	0.263149
0.850827	1.0299	0.955765	1.00507
1.61062	2.0703	1.72769	2.21393
1.69485	1.45978	1.7126	1.13651
-0.717475	-0.359557	-0.654698	-0.534001
-0.278333	-2.01223	-0.759549	-2.16328
1.80033	-0.628042	1.90781	-0.724545
1.79054	-0.175078	1.89785	-0.881048
-1.41719	0.866129	-1.37876	1.0236
-0.495131	0.260793	-0.0424688	-0.129201
-0.487266	-1.99912	-0.534988	-2.02432
1.65311	-0.529725	1.59124	-0.579097
-0.354794	-2.65849	-0.516036	-2.53847
2.00934	1.68418	1.88552	1.64687
-1.0716	0.95379	-0.673902	0.576768
-0.69361	-2.51611	-0.874012	-2.38343
-0.641048	-0.655043	-0.916301	-0.623586
-1.15822	-0.934911	-1.19232	-0.892406
0.98589	1.35238	1.06701	1.20364
2.03051	1.18181	2.20248	0.746843
-0.825232	0.524539	-0.908204	0.727778
2.71942	-2.00504	2.45091	-2.00823
1.7294	-0.380164	1.67855	-0.372029
-1.04587	0.286995	-0.842916	0.124012
1.31157	1.32946	1.42646	1.37469
-0.616655	0.481717	-0.819622	0.675224
1.65174	1.81758	1.64759	1.855
-1.21667	-0.148103	-1.25576	0.0570363
1.40025	1.78654	1.70608	1.67243
-0.947351	-0.400547	-1.06458	-0.162213
1.68736	-0.537483	1.71719	-0.644262
-0.0938243	-0.579854	-0.173066	-0.943865
-0.785378	0.163422	-0.5375	0.0779348
-0.932107	0.820538	-0.655981	0.560231
-1.01324	1.45961	-0.824538	1.81491
1.73813	1.75678	1.68533	1.55674
1.67272	2.12977	1.83247	2.08997
-1.13546	0.0545861	-1.06887	-0.0441867
-0.498363	-0.722736	-1.13333	-1.08062
-1.90626	-0.557054	-2.00262	-0.690908
-0.884669	-0.485739	-1.00856	-0.469317
-1.36494	1.2824	-1.25014	1.18476
-1.08117	0.0277245	-1.1476	0.270417
-1.3646	0.1652	-1.24386	0.306176
-1.61016	-0.576697	-1.73935	-0.653304
1.67246	-0.598018	1.58863	-0.478874
1.86056	-0.355788	1.77524	-0.277645
1.85863	1.73536	1.74375	1.70667
1.89205	1.16289	2.19809	0.746002
0.0257362	-2.15132	0.259116	-2.03383
1.90784	1.65543	2.12036	1.72165
1.46258	1.54296	1.15422	1.22407
0.00134898	-1.72542	0.122561	-1.57835
-1.66553	0.620324	-1.66401	0.815394
-1.02961	0.412787	-1.02372	0.294054
1.68624	-1.05301	1.87214	-1.56751
0.742516	1.21546	0.858557	1.19784
2.55554	0.124881	2.61675	-0.12979
1.83909	-0.456295	1.97643	-0.519685
-0.597589	-1.7688	0.222719	-2.56799
-0.390485	-0.624856	-0.74967	-0.792968
-1.45964	1.23601	-1.58073	1.72051
2.04388	-0.143757	1.93847	-0.203831
-1.45685	-0.42553	-1.5052	-0.664264
-1.53512	0.582055	-1.71678	1.20032
1.49892	-1.14097	1.26123	-1.2854
-1.1304	0.187834	-1.23186	0.264516
2.07867	-0.941499	2.00404	-1.02265
-1.03607	0.147173	-1.37238	0.518872
-0.274887	-1.93105	0.327901	-1.66597
-1.47568	0.402748	-1.80209	0.414913
-1.60298	0.456146	-1.70057	0.445607
-1.19186	0.538148	-1.75715	0.988423
1.1608	1.49114	1.20821	1.36075
-0.523353	0.834743	-0.654024	0.679033
-1.17943	1.21125	-0.930455	1.01504
2.11672	-1.9492	1.95137	-1.865
1.78908	-0.764884	1.68913	-0.826974
1.13858	2.03754	1.32525	1.95192
1.88894	1.16645	1.94649	0.942357
-0.531523	-0.978136	-0.368623	-1.03216
-1.30263	1.33057	-1.11511	1.547
2.10786	-0.477741	2.00134	-0.455393
-0.881116	-0.669941	-0.923581	-0.784738
1.82277	-0.0123045	2.0829	0.00157871
1.84161	-0.525134	1.85954	-0.143118
-0.311711	-2.18415	-0.712784	-2.11049
-1.2331	-0.0457381	-1.29422	0.00653565
2.04183	-1.62264	1.88928	-1.57292
-0.753802	-1.72871	-0.849439	-1.77314
-1.36143	-0.305084	-1.42099	-0.221696
1.4003	1.6954	1.3579	1.69787
1.27007	1.58826	1.35505	1.50876
-0.721594	0.0678182	-0.220439	0.33133
2.16756	-2.08347	2.12741	-2.27297
-1.06566	-0.609136	-1.05114	-0.668931
-0.745465	0.0587296	-1.00282	0.395056
-0.729608	0.295761	-0.578638	0.236432
-0.853685	-0.387964	-0.965427	-0.681361
-0.235556	-2.02439	-0.511562	-1.9312
1.19425	1.12536	1.31029	0.945084
-1.62585	0.821232	-1.35074	0.671439
1.43041	1.59643	1.4364	1.55629
-0.586042	1.61446	-0.52667	1.64046
-1.01666	0.617325	-0.705364	0.485719
-1.15514	-1.88848	-1.19043	-1.80975
-0.767447	-0.678044	-0.826402	-0.404466
2.0426	-0.935461	2.06844	-1.09357
1.84857	-1.51054	1.72664	-1.56201
1.45368	1.63114	1.7791	1.9464
-0.380003	0.14494	-0.434225	0.358675
2.06852	-0.200673	1.90248	0.234881
2.1123	-1.77874	1.79627	-1.73694
-1.25158	-1.02378	-1.23975	-0.958723
2.10413	-1.76944	1.95625	-1.83793
-0.573593	-0.712228	-1.05312	-0.880322
1.11434	1.70787	0.659822	1.38321
-1.00437	-1.93315	-1.16407	-1.91469
-1.04364	0.462652	-0.93667	0.657231
-1.02211	-0.411618	-0.665669	0.431808
0.108776	-1.71182	0.177318	-1.65178
-1.526	-0.3243	-1.89244	-0.0893833
-1.07537	-1.89837	-1.22873	-2.09985
-1.04154	-0.761918	-1.28284	-0.536671
2.1055	-0.271677	2.08855	-0.135593
-1.21596	-1.29209	-1.35785	-1.20024
2.0925	-0.392322	1.78127	-0.817529
1.4093	1.81754	1.12252	1.58634
1.94092	-0.785008	2.1947	-0.825544
-0.218575	-2.48929	0.0838824	-2.23299
2.19476	-0.510936	2.11301	-0.687821
-1.58938	0.385989	-1.77532	0.315832
-0.896725	-1.13317	-1.24617	-0.948934
-0.0260297	-2.32477	-0.191639	-2.17669
0.00125039	-1.7886	0.260403	-2.23426
1.84496	-0.728063	1.83519	-0.684484
2.44896	-0.142965	2.54426	-0.216908
-0.586754	-0.270423	-0.433705	-0.532619
0.977245	1.6286	1.21339	1.63299
-1.14502	0.681532	-1.20459	0.639903
-0.725853	1.0229	-0.409535	0.86318
-0.902907	-1.9436	-0.985698	-1.93776
1.75726	-0.29563	1.686	-0.36518
-1.34358	-0.0205613	-1.30536	0.140456
1.9316	-1.7471	1.84226	-1.56765
-1.76156	0.588243	-1.61554	0.680901
-0.785477	-0.887233	-0.925693	-0.898472
-0.507522	-1.99292	-1.006	-2.17877
1.20268	1.71805	1.16184	1.73882
0.110371	-2.27597	0.394847	-2.33434
-1.21008	-1.42674	-1.18212	-1.39673
-0.802702	-0.612612	-0.443143	-0.63834
-0.487812	-0.979593	-0.753728	-0.681249
1.00825	0.480871	1.04293	0.269813
-0.875124	2.00658	-0.678884	2.16074
0.122648	-1.81204	0.368842	-1.76639
0.929424	1.60726	1.94768	1.4556
0.887274	1.62208	0.99883	1.61446
-0.112802	-0.809313	-0.216388	-0.639051
-1.17923	0.929855	-1.15502	0.957211
1.49293	1.26756	1.44584	1.0989
1.89526	-0.32031	1.91865	-0.370629
1.51526	1.0868	1.92502	0.743717
2.13109	-0.0211563	2.31818	-0.0877344
2.23295	-1.60289	2.27869	-1.75592
-0.885326	0.506853	-1.02413	0.455494
-0.938243	0.680982	-1.51399	1.32609
-0.273669	-2.09955	-0.392769	-2.08532
-0.757032	1.03939	-1.14082	1.79397
-0.873079	1.16533	-0.955455	1.55805
-1.10299	0.832113	-1.42711	1.52823
1.33859	1.71029	1.49458	1.51424
-1.30885	0.934645	-1.14517	1.34638
0.145952	-2.03942	0.268441	-2.00503
-0.0945129	-2.04357	-0.147484	-1.8908
-0.894445	0.366777	-0.673115	0.203421
-0.346765	-2.33827	-0.371244	-2.16456
1.91911	-0.310372	1.85737	-0.0926512
-1.71165	0.160101	-1.77224	0.199828
1.79263	-1.47204	1.67595	-1.33588
-0.862685	-0.316014	-1.09164	0.235908
1.76062	-0.350939	1.79767	-0.55513
-1.21463	1.49648	-0.976947	1.76194
1.73836	1.9417	1.76391	1.82988
1.94338	-0.772458	1.94816	-0.750082
-0.499216	-0.549666	-0.926849	-0.705919
-1.28127	0.81788	-1.29353	0.375449
-0.993602	0.71562	-0.899699	0.597264
2.00053	-1.77684	1.87193	-1.71685
-1.05704	1.04437	-0.927438	1.72442
-1.05326	1.04452	-1.13918	1.15873
2.09403	-1.84812	1.95998	-1.73594
1.45854	2.68545	1.43156	2.60779
-1.54929	0.0921554	-1.76365	0.0938569
-0.827702	1.13784	-0.884718	0.567645
-1.3939	-0.541094	-1.26379	-0.498746
1.84371	-0.610808	1.86628	-0.477229
2.1455	-0.360695	2.6015	-0.593149
-1.07715	1.41813	-1.15356	1.61563
-0.0552883	-1.84862	0.660664	-2.3408
-0.0379397	-2.6605	-0.293608	-2.62496
-0.909621	2.06711	-0.724477	2.09649
1.76252	2.01349	1.92451	1.8677
-0.164826	-0.840319	-0.198985	-0.925984
2.02327	1.67413	2.16717	1.47959
2.08649	-1.97691	1.98777	-1.98442
-1.23192	-0.610466	-1.43692	-0.59107
1.50463	1.94176	1.80145	2.27404
2.44382	1.75836	2.45774	1.67631
-0.148396	-1.71627	0.168287	-1.6372
2.70475	-1.89384	2.88132	-2.20856
-1.17473	0.789956	-1.23014	1.2098
1.76954	-0.629297	1.6888	-0.6873
-1.20169	0.780134	-1.37572	0.883487
-1.00232	-0.25429	-1.06353	-0.329927
1.22515	1.80775	1.09005	1.76638
-1.36003	-0.246899	-1.20024	-0.317031
2.09341	-1.39878	2.06264	-1.47669
-0.924937	0.40047	-1.04358	0.368161
1.16244	2.09536	1.07286	2.22797
-0.906321	0.0617141	-0.818812	0.379149
2.17441	-0.161457	2.23982	-0.268356
-1.90715	0.402439	-1.85109	0.428141
1.67372	1.15738	2.00158	1.24001
-0.734911	-2.27562	-0.797701	-2.32903
-0.829616	0.0945427	-0.525768	0.0818828
1.73621	-0.646173	1.79901	-1.019
1.04222	0.65423	1.05207	0.643561
-0.991325	-0.984304	-1.34025	-0.779244
-0.556599	0.838503	-0.936449	0.943438
-1.09096	-0.263102	-1.05326	-0.402369
-1.13743	-1.10336	-1.14873	-1.12403
-0.602633	-0.546994	-0.674038	-0.440197
1.6996	1.90466	1.68178	1.89157
-0.876806	1.30628	-0.964911	1.03989
-1.34956	0.342306	-1.34574	-0.330447
-0.0915983	-2.58931	-0.0780613	-2.2441
-1.03232	-0.0786327	-1.4404	0.264862
2.36753	-1.90794	2.27671	-1.94923
-1.5877	1.5197	-1.07713	1.42343
0.568501	-1.94313	0.820208	-2.11629
-1.53697	0.0256094	-1.82785	0.14957
-0.199068	-0.877209	-0.565679	-0.97034
-0.628139	-2.36811	-0.703814	-2.44836
-0.871365	0.956021	-1.08894	1.39524
-0.937336	-0.0498273	-1.07658	-0.132835
-0.719389	-0.474542	-0.729896	-0.479865
-0.770045	-0.611881	-0.868615	-0.559557
1.94985	-1.5831	1.84953	-1.55878
-1.90266	1.52019	-1.83016	1.56411
2.32337	-0.556714	1.90184	-0.814397
2.00533	-0.507241	2.00945	-0.624084
1.41588	1.60532	0.658061	1.27653
1.70382	-1.14108	1.5708	-1.22059
2.30641	2.29596	2.48371	2.02674
-0.683781	-1.13409	-1.18167	-0.770963
-0.656733	-0.288496	-0.320367	-0.180842
2.16449	1.64234	2.25972	1.37924
-0.614106	-0.245613	-0.735386	-0.459204
-1.2088	0.289914	-1.1174	0.668464
-0.0139522	-2.67034	-0.13313	-2.55131
-0.565685	1.21512	-0.56366	1.05848
-0.788023	-0.27072	-0.829404	-0.512734
-0.775656	0.0924661	-0.407799	0.428238
-0.232329	-2.13312	-0.335427	-2.17936
1.84359	2.10154	1.85363	1.68856
-0.240073	-1.94186	0.204319	-1.88799
2.22581	-1.60469	2.1055	-1.60844
-1.62912	1.1932	-1.86354	1.11472
-0.455304	-0.817321	-0.398505	-1.12918
2.31871	-0.146099	2.4668	-0.202068
2.03396	-1.40889	2.08514	-1.51537
1.56573	1.52353	2.39681	1.70387
-0.909731	-0.0924669	-0.693914	-0.186506
1.54296	-0.464948	1.72261	-0.772948
-1.12594	0.139533	-1.06051	0.158886
-0.643703	0.578001	-1.29581	0.759811
-0.882158	-0.458355	-0.78465	-0.299033
-0.331844	-1.01008	-0.610841	-0.969022
-1.04444	1.23368	-1.10061	1.40924
1.75217	-0.200011	1.7674	-0.179963
0.21336	-2.52254	0.418637	-2.35103
-0.728397	0.119978	-1.03322	0.392292
-0.481853	-0.105693	-0.533106	-0.0957009
1.74242	1.76723	2.01445	1.65414
-1.79942	-0.578122	-1.68042	-0.618281
1.70579	1.54183	2.04638	1.57447
-1.64819	0.540998	-1.56908	0.422655
1.75146	0.196052	1.83258	0.139753
-1.73399	-0.503142	-1.76093	-0.447454
-0.767665	-0.163331	-0.778721	-0.240717
-0.645973	0.00169506	-0.484712	0.100246
-0.730932	-0.0594505	-0.683228	-0.0318924
-1.77601	1.34499	-1.9206	1.42911
-0.725697	-0.359964	-0.674682	-0.586424
-1.11108	-0.528162	-0.543207	-0.445338
1.536	1.66448	1.58694	1.4933
2.12229	-1.77116	2.01787	-1.86458
-0.926173	-0.150175	-1.08699	-0.173943
-1.96424	-0.148434	-1.71948	-0.0286515
2.2024	-0.531806	2.24661	-0.964009
1.38201	1.29372	1.52981	1.22838
1.76945	1.27594	2.29261	0.855066
1.42508	1.47064	1.42904	1.37094
-1.75085	1.10379	-1.60223	1.02139
-2.0209	0.170596	-1.99268	0.284276
-0.447007	-1.50861	-0.735434	-1.09323
2.11053	-0.35569	1.94492	-0.681672
1.23865	1.59596	1.44309	1.58281
2.01129	-0.0597781	1.94522	0.0968051
2.13171	-0.0772602	2.32314	0.00537554
-0.84024	-1.10281	-0.755551	-1.42992
-1.09982	-0.128785	-1.12662	-0.0393162
-1.49026	1.7453	-1.78045	1.99856
-0.980361	0.844734	-0.865045	0.993533
0.859521	0.742234	0.948589	1.26613
1.18871	1.64914	1.36636	1.71851
0.293261	-1.87267	0.29915	-2.03402
1.77271	-0.627861	1.65641	-0.7175
1.12013	1.97386	1.10238	2.0423
-0.83319	0.488034	-0.981802	0.597527
1.98901	-0.10935	1.98458	0.0122852
1.78062	1.90027	1.9114	1.74202
0.0101388	-2.51345	-0.168589	-2.47108
2.01305	-0.28177	2.31403	-0.338933
-1.00151	-0.20966	-1.37953	-0.00777762
-0.333721	-2.55093	-0.40315	-2.56414
-1.10102	0.059221	-0.90663	-0.00620527
1.39865	1.10694	1.37679	1.12348
-1.40374	-0.677391	-1.47957	-0.907965
-0.359344	-2.1207	-0.308786	-2.18658
-1.10261	-0.287776	-1.34584	-0.0771961
-0.8932	1.03907	-0.806901	0.956281
-0.845404	-0.153898	-0.0849985	-0.485743
0.447021	-2.38298	0.525908	-2.42937
-1.17583	1.46534	-1.35864	1.35865
-1.38412	-0.0339375	-1.64749	0.237258
1.32843	1.21569	1.64247	1.00499
1.22444	1.49474	1.11927	1.39583
1.71653	-0.248534	1.73554	-0.299523
2.02556	-0.315266	2.15249	0.0345518
-0.544741	-0.317976	-0.295847	-0.587764
2.0974	-1.47372	1.92083	-2.05594
1.472	2.10907	0.841195	1.81415
1.81566	1.68996	1.90212	1.33597
-1.08626	0.09788	-1.09428	0.012746
1.68008	1.81767	1.56499	1.51721
-0.852475	0.832719	-1.12846	0.45036
0.285353	-1.82673	0.39161	-1.71418
-1.17037	1.40211	-0.662735	1.00399
-1.72413	1.41554	-0.810692	0.954267
-0.994428	0.0719209	-0.793074	-0.143976
-1.74221	0.511983	-1.74466	0.507092
1.56775	-1.13138	1.58	-1.41412
2.11307	-0.0568061	2.09753	-0.114305
-1.42038	0.875179	-1.31997	0.773848
-0.529636	0.405253	-0.525547	0.672689
1.27624	2.07314	1.03608	2.20712
-1.33316	-0.373467	-1.43808	-0.517765
2.02278	-0.0792944	1.9426	-0.0561922
-1.06889	0.67381	-0.998468	0.544265
-0.861691	0.63329	-0.457707	0.55969
-0.232362	-1.44374	-0.281438	-1.52844
1.00754	2.45338	0.968486	2.43968
-1.12839	-0.502909	-1.05974	-0.506275
-0.986717	-0.0757009	-1.46044	-0.263063
-0.80203	-1.00127	-0.843389	-0.800028
1.9626	-0.50183	1.95671	-0.532265
-0.983923	1.22451	-1.75434	1.82037
-0.847979	0.918826	-0.881203	1.22262
1.07506	2.32443	0.807859	2.23973
2.13078	-0.536909	2.03603	-0.919547
-1.06894	1.34917	-1.09957	1.59023
-0.347678	0.353787	-0.0431863	-0.138556
-0.797917	-0.815363	-0.457666	-1.14326
-1.04276	0.346747	-0.997066	0.240582
-1.26444	1.13817	-1.12608	1.32469
0.961487	0.606322	1.0272	0.642496
2.21628	-1.84819	2.22109	-1.76416
-0.601105	-2.1371	-0.599625	-2.24763
-1.59216	0.310557	-1.18063	-0.394009
1.77669	-0.6275	1.77119	-0.535223
-1.0648	0.0814396	-1.05565	-0.0396991
2.41889	-0.238011	2.41408	-0.0828316
-1.1867	-0.125977	-1.4102	0.420922
-1.06367	1.36171	-1.3689	2.03923
-0.124337	-2.96485	-0.368964	-2.56224
-0.664948	-0.993943	-0.489271	-1.07728
-1.08079	0.305275	-0.669661	0.589715
-0.746589	0.572644	-0.631761	0.484366
-0.366526	-2.33456	-0.310165	-2.28555
1.25512	1.93661	1.06613	1.98632
-1.01843	0.327273	-0.814212	0.513671
-0.252181	-2.81898	-0.359483	-2.54902
-0.471038	0.0546718	-0.314239	-0.172387
-1.44883	-0.322709	-1.42454	-0.161116
-0.876178	0.932602	-0.732992	0.868702
2.136	-0.311545	2.01515	-0.294154
1.49923	-0.998754	1.44826	-1.194
-1.36061	-1.65775	-1.51652	-1.70961
2.05483	-0.252541	2.00999	-0.201031
1.69715	1.71523	1.8829	1.54001
1.55408	1.40859	1.67165	1.30027
-1.29131	0.277177	-1.45737	0.210972
-0.592656	-0.0558577	-0.439132	0.105471
-1.0399	0.960947	-1.53839	2.21167
-1.00551	1.09653	-0.901112	1.12384
-1.27237	-1.66472	-1.21727	-1.68873
2.1074	-0.0898604	2.23541	-0.141476
1.86864	-0.531639	1.83447	-0.471229
1.09215	1.54466	0.975527	1.39404
0.863262	2.72517	0.971953	2.47272
1.25354	1.32154	1.35797	1.32378
0.319483	-2.10541	0.260025	-2.04878
-0.719209	-0.0146987	-0.623351	0.277952
-1.53185	0.651094	-1.57724	0.372607
2.46497	-0.15692	2.56177	-0.442396
-0.00262562	-2.51183	-0.240757	-2.57316
1.72838	1.90994	1.62716	1.87273
-0.264998	-2.43276	-0.361642	-2.52409
1.91909	-0.534818	1.83911	-0.56036
-1.54081	1.39477	-1.42001	1.38866
-1.13304	1.48869	-0.979716	1.54029
1.68664	1.13242	1.77152	0.890295
2.07678	-0.0566725	2.08288	-0.00179279
0.0244792	-2.71946	-0.127044	-2.64608
0.282499	-2.1851	0.215637	-2.2106
-0.750577	-0.48806	-0.740402	-0.0844206
2.12172	-0.229249	2.01214	-0.373909
2.09152	-1.44807	2.08799	-1.33378
-1.16523	1.24306	-1.05791	1.14393
-1.34408	1.50603	-0.997658	1.73164
0.0449343	-1.99602	0.084906	-2.11543
-1.63072	0.357757	-0.506165	-0.293571
2.29895	-0.272203	2.44648	-0.499178
2.03233	-0.489547	1.83196	-0.552748
2.02376	-1.98202	1.83719	-1.88186
-1.07909	1.09176	-0.82407	1.29434
-0.737639	0.0855852	-0.877172	-0.0587318
-2.00485	-0.39743	-2.16638	-0.440583
-0.806304	0.215291	-0.71873	0.343079
-1.04919	-0.118989	-0.449461	-0.368953
-1.1147	-0.403594	-1.12688	-0.413882
2.08928	-0.534787	2.18617	-0.876307
-1.50919	-0.287106	-1.63818	-0.233732
2.12603	-0.170213	2.10103	-0.0449457
1.36029	2.37313	1.94771	2.33966
-1.34275	-0.509775	-1.27703	-0.164792
-1.41832	1.35275	-1.519	1.61952
1.00132	1.55166	1.09493	1.69482
2.03831	-1.64504	1.87587	-1.71829
2.41981	-1.72142	2.37483	-1.83982
-0.0490284	-1.90223	0.0254636	-1.82103
-0.644602	0.00811013	0.0224674	0.00018727
-1.09494	1.39215	-1.07218	1.45889
2.21123	-0.553056	2.28158	-0.500437
0.911938	0.882758	0.93165	0.755762
0.873761	0.703747	0.986882	0.747053
-0.418488	-2.72018	-0.604604	-2.46538
0.749623	1.9447	0.634997	2.17721
-1.07267	-0.0385321	-1.4475	0.400802
1.68138	-0.545899	1.6471	-0.449449
1.43191	2.05215	1.42752	2.07696
-1.95211	0.662422	-1.96324	0.751774
-0.686392	0.597327	-0.259192	0.610348
1.19141	1.29489	1.23911	1.29105
-0.819357	-0.378301	-0.607377	-0.722745
0.000719754	-1.9917	0.000222286	-2.0121
-0.995685	-0.0654018	-1.0189	-0.0508308
-1.54291	0.566286	-1.83425	1.01865
-0.82684	1.33159	-0.627216	1.48364
2.51392	-1.89225	2.17244	-1.82826
-0.744855	-0.185046	-0.949187	0.154835
2.1217	1.72055	2.65207	1.85099
0.881823	1.07209	1.05595	0.974496
1.26239	1.1649	1.23507	0.825198
1.33061	2.07369	1.53555	2.00942
-1.09609	0.884766	-1.09743	0.798158
1.99416	-0.217156	2.36901	-0.325112
-1.14707	0.375908	-1.38651	0.348252
-1.9313	0.212991	-1.84163	0.181571
-1.69571	1.55882	-1.87404	1.61617
-1.39507	-0.764789	-1.49966	-0.994882
2.03029	0.0268083	1.91949	-0.000304953
-0.383172	-1.95031	0.000648751	-2.40857
-0.331661	0.516136	-0.140979	1.40053
0.0352242	-1.95637	0.760329	-1.89697
-0.493344	1.10096	-0.422655	1.09296
0.846377	2.38327	1.15624	2.26053
-0.451742	0.712847	-0.514125	0.820872
-1.07992	0.167971	-0.885867	-0.0233132
-1.49268	0.365956	-1.61978	0.362879
1.08858	0.958117	1.12373	0.914681
-0.989545	0.920607	-0.825756	1.44738
-1.50758	-0.304646	-0.956804	0.240473
-1.55099	0.754923	-1.55917	0.95975
1.99656	-0.27809	1.98407	-0.244439
1.88858	-0.386799	1.83416	-0.388808
1.32108	1.87788	1.08007	2.05995
-1.21809	-0.123557	-1.70272	0.92246
2.06222	-0.131015	2.14329	-0.0643139
-1.78299	0.123715	-1.97668	0.0921647
-0.74657	-0.620882	-0.702324	-0.606035
-0.990735	-2.28464	-0.991854	-2.3072
-0.893249	2.20854	-0.68181	2.25905
2.00115	-0.461222	2.0225	-0.635373
-0.0398088	-1.83393	-0.00336722	-1.8958
-0.412674	0.193394	-0.287509	0.138657
-0.801828	1.84744	-0.800759	1.93714
-1.26058	0.94969	-1.20735	1.08685
2.52738	-1.91705	2.33551	-1.91924
1.8856	-0.168963	1.75758	-0.221082
-0.970618	-0.299494	-0.907514	-0.449071
-0.28338	0.600064	-0.6769	0.959974
-0.329946	-2.21883	-0.25153	-2.15698
-0.482852	1.46529	-0.248585	1.286
-0.552148	-2.39399	-0.672697	-2.07086
-1.81769	0.105455	-1.93728	0.0819818
-0.679754	-1.26306	-0.532989	-1.22607
0.0321193	-2.38867	-0.183443	-2.38025
1.46035	1.80045	1.36699	1.66489
1.70882	-0.907937	1.42869	-0.98931
1.98466	-1.48211	1.88182	-1.52003
-0.846492	0.94135	-0.683366	1.30487
-0.0710107	-1.98856	-0.14559	-2.03588
-1.12121	-0.306128	-1.028	-0.495878
-0.918627	-0.075245	-0.89621	-0.0790633
1.3404	1.08572	1.45632	1.02562
-1.28632	0.412943	-1.41053	0.783061
-0.797599	-0.768898	-0.834029	-0.703096
1.52743	2.02011	1.65282	1.82894
0.994283	0.903429	0.97327	0.640839
-0.794883	-0.294826	-0.896866	-0.522429
-1.61065	1.15352	-1.89419	1.2069
-0.206114	-2.33919	-0.298895	-2.41075
-0.820377	1.21091	-0.379911	0.824125
-0.852716	-0.0840655	-1.00898	-0.0736455
-1.26952	1.49791	-1.28526	1.29538
1.88541	-0.135403	2.20872	-0.414052
2.5077	-0.644779	2.36724	-0.559993
2.01909	-0.515449	1.79382	-0.667034
2.07391	-0.711338	2.27316	-0.910912
1.7874	-0.253656	1.67645	-0.308762
-1.07278	-0.154809	-1.03597	0.0706516
0.153507	-2.08391	0.100071	-2.11424
2.1516	-0.00395937	2.09158	-0.0195667
-1.36547	-0.544507	-1.31286	-0.586378
-1.03514	-0.213034	-0.764333	-0.111371
-1.27875	2.18832	-1.049	2.06679
2.10641	-1.97637	1.90122	-1.80348
-1.2911	1.64108	-1.43073	0.992301
-0.931726	0.331921	-0.685714	0.170234
-0.736777	0.744449	-0.871847	1.16149
-1.32981	0.0194449	-1.24484	0.0619567
-0.831639	-2.25093	-0.858592	-2.24878
1.0075	0.965399	1.19389	0.862108
2.27863	-1.91828	2.14557	-1.68546
2.05151	-1.35122	1.99924	-1.44885
-0.986741	1.202	-0.350328	1.81767
-1.08467	0.278202	-1.75493	1.03803
-0.47805	-1.99064	-0.801002	-2.0736
-0.477449	-2.39243	-0.602681	-2.26415
0.169769	-2.30182	0.0608199	-2.36241
-1.21981	0.773125	-1.42229	0.877367
1.31924	1.78128	1.48666	1.54363
1.71921	1.94948	1.90483	1.89576
-0.899731	-2.39515	-1.13899	-2.13997
-0.143145	-2.76505	-0.314784	-2.58984
-0.429522	-0.27241	-0.264441	-0.0524592
-1.82562	-0.0601971	-1.89067	-0.112238
-1.40344	1.06633	-1.42147	1.02079
1.92411	-0.103367	1.99442	-0.270474
-0.511073	0.770432	-0.787609	1.03173
-1.26279	0.805189	-1.25253	0.708295
-1.00392	1.43903	-0.615687	1.26851
-1.00827	0.0940803	-0.837447	-0.164491
-0.142092	-0.558956	-0.21621	-0.315429
-1.37133	0.682628	-1.3864	1.08231
-0.91923	1.01027	-1.23656	0.531262
-0.742741	0.00369302	-0.618923	0.0308985
-0.709053	-1.80245	-0.573843	-2.18822
-1.33469	1.81829	-1.09201	1.90065
1.49053	1.15146	1.3889	1.13327
2.305	0.0476701	2.4398	-0.0528718
-0.293606	-2.05852	-0.375878	-2.14999
-1.10566	0.217039	-1.00929	-0.105128
0.905946	2.25409	0.879065	2.4099
1.20132	1.61417	1.21957	1.67649
-1.20018	-0.998493	-0.996935	-0.995987
-1.35635	-0.0889968	-1.35342	-0.0495554
-1.32047	0.470131	-1.4992	0.688631
-1.15539	-0.939373	-1.09794	-1.22806
-0.504272	-0.159343	-0.31371	-0.333685
-0.696139	1.0147	-0.55036	1.01761
-1.55967	-0.767138	-1.64544	-0.625486
1.99596	-0.136683	1.98388	0.0495939
-1.04837	1.45359	-0.843523	1.46182
0.895271	1.64132	0.807328	1.33946
-1.62845	0.542701	-1.69084	0.672082
-0.841838	0.704759	-1.04809	0.547142
-0.881232	1.09646	-1.36441	2.02204
-0.235804	-0.782425	-0.320993	-1.40432
-1.07048	0.0655046	-0.983557	-0.145964
0.225553	-2.10532	0.23442	-2.13561
1.68542	1.44979	1.97093	1.5041
-1.36542	0.0301035	-1.24821	0.00541816
-1.44758	0.131798	-1.34153	0.845121
1.72768	-0.743599	1.63605	-0.736812
-1.3307	-0.354839	-1.39992	-0.39474
-1.00015	0.608334	-1.00544	0.761151
0.0716905	-1.97802	-0.0222163	-1.97502
-0.985305	0.108936	-0.922327	0.0505458
1.14396	1.68982	1.14874	1.3422
-0.775189	1.15669	-0.644465	1.39742
-0.978109	0.737072	-0.851761	0.779274
-0.520575	0.043226	-1.31594	-0.0694851
-0.015242	-2.58029	-0.216903	-2.23666
-0.661228	0.317212	-0.63703	0.352476
-1.07876	-0.339926	-1.30105	-0.278854
1.76319	-0.35451	1.58261	-0.00599786
1.38877	1.46211	1.27851	1.44998
1.85888	-0.462912	1.7407	-0.491676
-1.11688	0.850655	-1.08311	0.92459
2.37043	-0.510137	2.35002	-0.286696
-0.8891	1.67432	-0.933866	2.1082
-1.08371	0.12941	-0.861623	0.346556
-1.38378	-1.52435	-1.32272	-1.64302
1.81623	1.16999	1.65541	1.15871
1.65204	1.42443	1.82794	1.30443
2.19739	1.6935	2.38029	1.51416
-1.24964	0.3178	-1.3031	0.947125
1.9262	-0.479429	1.83654	-0.533189
-1.05755	-1.73146	-1.14062	-1.70421
0.824935	1.70403	0.927712	1.49158
2.06645	-2.17809	1.96078	-2.00751
-0.459057	-2.52179	-0.583776	-2.37271
-0.791812	0.758968	-0.807066	0.579053
-1.64548	1.3695	-1.57235	1.25976
-1.23991	-1.96317	-1.31613	-1.95517
-1.31718	-0.729095	-1.34596	-0.798143
-0.161714	-1.82849	-0.184026	-1.73944
-0.574507	-0.588626	-0.463415	-0.463878
2.02064	-0.0898556	1.96585	0.0540241
2.06492	-1.81431	1.85125	-1.63981
-1.75305	0.572907	-1.55218	0.482241
-0.17509	-1.04724	-0.333399	-1.08425
2.44484	-0.90382	2.58193	-1.09798
-0.826812	1.10681	-0.796797	0.950469
-0.0134339	-2.28795	0.0562638	-2.38284
-0.646266	0.798468	-0.831092	1.02793
-0.614481	0.237347	-0.338675	0.298293
-1.45614	0.957551	-0.762042	1.58658
-1.18964	0.580261	-1.29284	0.846041
-1.01719	-0.591812	-1.40764	-0.656552
-1.56042	-0.75552	-1.55882	-0.869977
0.184866	-1.90925	0.378305	-1.80894
0.754676	-2.21092	0.984161	-2.41907
2.01001	-1.64488	1.91964	-1.72101
1.0586	1.51617	1.17134	1.30442
2.07107	-0.362629	2.40551	-0.329395
-1.1416	0.0360496	-1.33573	0.636685
-0.745011	0.325594	-0.666673	0.142996
-0.605872	1.01717	-0.549243	1.17457
-1.07471	-0.223556	-1.03897	-0.319587
0.113	-2.18564	0.0678401	-2.35007
-1.16371	-0.619739	-1.09372	-0.554279
1.51685	1.98797	1.58979	2.03774
1.08621	1.07837	1.2855	1.45697
-1.11481	0.932505	-1.19424	0.960983
1.80959	-0.690524	1.91109	-0.810086
-0.945165	-1.10619	-0.908989	-0.883989
-0.787638	0.146966	-1.29836	0.268102
2.03483	-0.193722	2.20109	-0.398757
-1.56705	1.5829	-1.4269	1.56013
-0.579069	-0.439422	-0.663045	-0.127736
2.31276	-0.449202	2.39398	-0.590707
-0.996641	0.208069	-1.31069	0.630503
-0.458681	-0.76483	-0.788392	-1.12768
-0.0435833	-2.74655	-0.193092	-2.64927
-1.38401	-0.422175	-1.20178	-0.299361
-0.575766	-2.47509	-0.661278	-2.5019
-1.32393	-0.102858	-1.39702	-0.0860557
0.916356	2.09025	0.840943	2.32691
-0.816171	-0.822369	-0.7331	-1.14061
-1.36634	-0.373187	-1.46392	-0.426011
-0.832721	1.35333	-1.03866	1.02504
-0.0787062	-2.14474	0.0267285	-2.32482
1.9711	-1.64669	1.97927	-1.83208
-1.35195	1.01872	-0.99866	0.672629
-0.784296	-0.44694	-0.7591	-0.545109
2.04805	-1.58485	2.04823	-1.66523
-0.889887	0.890866	-1.1994	1.14453
2.02625	-0.201405	2.10048	-0.179802
-0.987579	1.28079	-0.984511	1.53646
1.91792	-0.514148	1.90213	-1.0635
2.35692	-0.814973	2.46551	-1.30572
-1.84834	0.415171	-1.80314	0.454724
-0.803387	0.584827	-0.585775	0.546943
1.1225	2.07889	1.19243	2.14892
-1.3893	1.66546	-1.30769	1.73996
-1.06128	0.771151	-0.875947	0.50895
-1.22376	0.208763	-0.907891	0.441867
-1.38602	-0.0426465	-0.574403	-0.400924
-1.6498	0.270371	-1.65257	0.309726
1.78843	-0.0291518	1.75368	0.195883
-1.13671	-0.641609	-1.54243	-0.523645
2.02288	-0.28769	2.19448	-0.387287
0.844181	1.74697	1.29726	1.79303
1.8976	-1.5561	1.94976	-1.64076
2.01494	-0.701481	1.89563	-0.780007
1.75937	1.50675	1.76207	1.36823
-0.152629	-2.69975	-0.345401	-2.55726
1.07742	1.61525	1.168	1.63633
-0.122633	-0.898575	-0.0563495	-0.998963
-1.39783	1.19457	-1.53359	1.52063
2.19727	0.00976441	2.35465	-0.11067
2.19973	-0.695116	2.2738	-0.865731
0.0468501	-1.92479	0.0749469	-1.92211
-0.406731	-2.34943	-0.484869	-2.49297
1.05398	1.57435	1.13651	1.31244
1.80971	-0.034396	1.75449	0.193971
-0.26976	-2.23327	-0.391562	-2.16611
-0.849217	0.0228513	-0.64095	0.201828
1.10502	1.50181	0.927442	1.36708
1.61832	1.16818	1.4751	1.19232
2.49333	-0.254487	2.51689	-0.18302
-1.1182	1.14069	-1.44856	0.621471
-1.06555	1.9964	-1.08903	2.40975
2.40168	-0.244304	2.41081	-0.26956
-0.458158	-0.0112884	-0.867403	-0.117052
0.985751	1.52913	0.809214	1.38769
-1.4019	-0.677578	-1.49685	-0.465532
-0.844618	0.766796	-0.757976	0.733276
-1.55882	0.571954	-1.56044	0.886586
-0.523127	-0.567222	-0.568112	-0.598119
-0.426244	-0.852603	-0.46151	-0.954764
-1.82499	0.120633	-1.94188	0.0734519
-1.21368	0.906797	-0.822683	0.806566
-1.03808	0.78082	-0.777367	0.952105
-0.762055	-0.357792	-0.626275	-0.231191
-1.55582	1.02766	-1.36532	0.982333
-1.88548	0.402528	-1.77158	0.386408
-0.814884	0.0748008	-1.3066	0.550096
-0.721305	0.598602	-1.24485	0.545682
1.97168	-0.574937	1.87844	-0.522377
-1.11261	-0.159918	-1.19992	0.0308045
-1.23177	0.99594	-1.46194	0.99571
-0.838	-0.599363	-1.31262	-0.194334
-1.49268	0.247677	-1.77005	0.236005
-0.811157	-2.07633	-0.76265	-2.20324
1.45278	1.50127	1.50568	1.52827
-0.289111	-0.865696	-0.161456	-1.26536
0.98201	1.35232	0.760016	1.37938
-0.734132	-2.43221	-0.909781	-2.26758
1.38359	2.19605	1.48407	2.00956
-1.06512	-0.0758335	-0.940961	-0.137421
-0.982585	0.979038	-0.75102	0.686929
1.86083	2.01234	1.90919	1.94153
1.5055	1.64044	1.83456	1.56526
2.19691	-0.514136	2.16103	-0.617409
1.57994	1.70407	1.62089	1.66603
0.768816	0.90164	0.735883	0.5582
-0.916149	1.49117	-0.939709	2.05998
-1.71905	-0.631747	-1.89868	-0.613265
-1.04163	0.903881	-0.934299	1.02213
1.91634	-0.848798	1.94151	-0.765641
-0.396265	-1.53857	-0.662926	-1.60893
0.0633747	-1.89884	0.024686	-1.99032
2.02586	-0.196804	2.35294	-0.164426
-1.33676	0.161146	-1.31102	0.115927
1.81714	1.99154	2.06904	2.16089
-1.24851	0.907187	-0.832283	0.675059
-0.864415	1.04456	-0.704485	0.693825
-0.131981	-2.7038	-0.287829	-2.41878
-0.434606	-2.07577	-0.623548	-2.1649
2.09092	-0.0555674	2.23463	-0.0629339
1.58939	1.72306	1.69148	1.49267
-1.09082	-0.192484	-1.18161	-0.597117
-1.07636	0.941822	-0.883218	1.01435
-1.09639	0.652103	-1.207	0.896247
-0.953084	0.551322	-0.502677	0.573482
-1.38462	0.326979	-1.30687	0.3352
0.0896362	-2.19912	0.15566	-2.11257
0.944123	2.05954	1.32946	2.48024
-0.323095	-2.50988	-0.512293	-2.2554
-1.11244	0.253435	-1.00053	0.197591
-1.91348	1.48205	-1.90718	1.54296
-0.855569	0.0929783	-0.751038	0.180352
-0.845376	1.3102	-0.538973	1.46048
-1.04106	0.580034	-0.983074	0.617968
-0.702009	1.31498	-0.550121	1.39975
-0.883183	-0.43582	-0.89021	-0.291665
-1.50934	0.342663	-1.83154	0.013608
1.91153	-0.10565	2.33199	-0.540339
-0.634403	1.27298	-0.536586	0.78069
1.12398	1.88863	1.14173	1.90063
-1.44023	-0.99747	-1.60447	-0.914378
-1.04994	-1.64888	-1.09311	-1.73267
2.41545	-0.399864	2.3361	-0.435314
1.20889	1.3818	1.3995	1.05794
-0.990142	0.565989	-1.22268	0.769354
1.2088	2.19711	1.50225	2.07948
2.25424	-1.73541	2.11442	-1.80973
1.52235	1.69673	1.79257	1.58446
2.06245	-0.247512	2.40846	-0.0512999
1.21416	1.60878	1.18164	1.64899
1.41093	1.56785	1.51633	1.6586
1.23189	1.51568	1.30073	1.38876
2.03902	-1.60734	2.02797	-1.6391
0.956051	1.76882	0.577709	1.66107
-0.906186	-0.129628	-1.1343	0.174589
-1.27652	-2.05436	-1.44453	-2.12361
-0.654615	1.87469	-0.520602	1.78751
-0.829291	0.625621	-0.709054	0.700348
-1.6253	0.382016	-1.57256	0.49681
1.32328	1.93147	1.23569	1.98691
-0.432104	-0.0764968	-0.441006	0.0639554
-0.695564	0.957068	-0.572847	0.962484
-1.61372	0.334831	-1.69869	0.448714
1.88837	-0.725475	1.90392	-0.808618
-0.0872028	-2.42651	0.447141	-2.27707
-1.2107	1.38914	-1.27815	1.67955
-1.88531	-0.580587	-1.99786	-0.530746
2.00444	0.00221511	2.02228	-0.0430498
-0.372899	-0.745083	-0.459612	-0.574393
-0.634904	-0.161596	-0.818689	-0.54216
2.06956	-0.201993	1.92693	0.191785
-1.28739	0.977449	-1.00123	0.769455
-0.409172	-1.04701	-0.60185	-1.21729
-1.37518	1.29824	-1.49598	0.943252
1.99223	-0.360079	1.9439	-0.642278
-1.62871	0.128274	-1.54824	0.0373312
-0.938837	-0.49811	-0.928532	-0.448617
-1.61493	-0.0900648	-1.56065	-0.130012
-1.11654	1.45666	-1.14421	1.26838
1.69246	-0.773476	1.67553	-0.882818
-0.981003	-1.45221	-1.11849	-1.17729
1.55095	1.79549	1.76129	1.75062
-1.45698	-1.20622	-1.62704	-1.04211
-1.55778	0.737809	-1.55127	0.737455
1.92962	1.6741	2.03016	1.44647
-1.40303	0.500219	-0.97518	0.0835299
-0.275364	-1.9262	0.32324	-1.70046
1.96255	-0.557768	1.89305	-0.228105
-1.07633	-0.217489	-1.04792	0.114635
1.86682	-1.60852	1.84442	-1.59743
-1.28029	0.185055	-1.07696	0.108289
2.32267	-0.25558	2.21986	-0.272478
1.59188	1.5882	1.47614	1.56203
1.52476	1.4498	1.72326	1.20625
1.81033	1.4907	1.70154	1.27141
-0.704701	-1.14578	-0.480821	-0.846912
2.07131	-1.63379	2.00198	-1.59382
0.193228	-2.54517	0.0957902	-2.34889
-0.978364	0.688421	-0.924772	0.518029
-0.778082	0.0191411	-0.715603	0.0600268
-0.725332	0.482015	-0.704452	0.480429
-0.524649	0.58832	-0.29666	0.379196
-1.33842	0.400572	-1.28396	-0.227771
-0.32975	-0.673784	-0.315247	-0.537021
-0.330085	-0.681889	-0.315649	-0.536199
0.810302	0.993124	0.971105	1.10359
1.92734	-0.19859	1.86732	-0.16587
-1.75032	2.43791	-1.50298	2.34877
1.84782	2.00021	2.14095	1.78302
-0.168461	1.1491	-0.0529736	1.05649
2.11819	-0.30144	2.42366	-0.22209
1.58029	-0.437147	1.67586	-0.533524
-0.491976	0.992724	-0.596692	1.21313
-0.50926	-0.649964	-0.391585	-0.57162
-1.19105	1.53185	-1.61553	1.99039
1.87668	1.62024	2.24238	1.34673
1.88588	1.30919	2.21235	1.4732
-0.976149	0.165888	-0.392888	0.386459
-1.20437	1.60733	-1.28073	1.69332
0.135078	-1.88362	0.176272	-2.15345
-0.957905	1.06412	-1.11483	1.62376
-1.14841	0.680635	-1.22801	0.853772
-1.25866	1.31088	-1.8405	1.58442
1.57807	-1.0312	1.47206	-1.14657
-0.773359	-0.14055	-0.916959	-0.718921
-1.10327	-0.763019	-1.26159	-0.607501
2.63851	-1.97154	2.58835	-1.85156
-1.04856	0.887515	-1.18425	0.456398
-0.703301	0.473635	-0.55296	0.64922
-0.948567	0.670846	-0.844207	0.620609
-1.48378	0.732319	-1.44937	0.753292
2.49257	-0.129401	2.5573	-0.123628
-0.767887	-0.083485	-0.598419	-0.202511
0.883535	0.542888	0.991956	0.370682
-0.852863	0.257371	-0.765223	-0.016295
-1.46326	0.295727	-1.34715	0.268832
-0.954731	1.53035	-0.920615	1.41559
-0.867626	0.91554	-0.583566	0.609624
-1.34249	0.318701	-1.24125	0.24517
1.9999	-0.327276	1.95783	-0.443999
1.61016	1.75144	1.50047	1.4677
0.0896588	-1.99784	-0.231767	-2.26651
2.12982	-0.137185	2.17632	-0.15259
1.33624	1.36172	1.05784	1.61416
-1.19185	-0.193845	-1.83413	0.175164
-1.12566	0.179905	-0.840153	-0.140322
-0.486546	-1.11774	-0.679223	-1.09692
-1.71381	-0.0874881	-1.72387	-0.133202
-0.680091	-0.64988	-0.502087	-1.04394
2.3642	-1.72441	2.25499	-1.76177
1.15997	0.796061	1.18824	0.536294
-0.800566	-0.851708	-1.02965	-0.900078
-0.479054	0.211218	-0.264762	-0.0722163
1.14762	1.28738	1.21251	1.35858
-1.15317	0.159734	-1.06824	-0.30701
2.04568	-0.589233	2.17425	-0.755092
-1.38726	0.298815	-1.79122	0.116381
0.0458013	-2.5609	-0.125249	-2.64773
-0.120646	-2.30732	-0.230743	-2.27793
-1.0026	-1.1549	-0.826269	-1.02508
-1.2094	0.0470702	-1.60444	0.561543
-1.30023	1.57195	-1.35607	1.61358
0.0660438	-2.06258	-0.107128	-2.02021
-0.290725	-2.34656	-0.32017	-2.19513
1.65806	0.949817	1.03175	1.6236
-1.25685	-0.159952	-1.41477	-0.0272542
-0.570541	-2.76271	-1.33491	-2.41815
-1.21184	0.280159	-0.97851	0.16673
-1.18715	1.36354	-1.11627	1.43756
-0.466534	1.1578	-0.179401	0.766328
-0.877204	1.01727	-1.33838	1.66379
0.127791	-1.64576	-1.19052	-1.63105
-1.31252	1.0655	-1.26048	1.56047
-0.854545	-1.62974	-0.780346	-1.7125
2.36833	-0.312609	2.47095	-0.463917
1.63677	2.30323	1.64871	2.20278
-0.957883	1.22573	-0.793665	1.19097
1.94548	-0.407782	1.93876	-0.407251
-0.221623	-2.34012	-0.451045	-2.13142
1.97072	-0.0185612	2.01038	0.0889904
2.0632	-1.49281	1.9637	-1.48399
-1.8242	-0.571869	-1.9011	-0.706325
-0.79484	0.236077	-0.648239	0.303753
-0.884701	-0.510196	-0.821235	-0.0502237
-0.931443	0.0124077	-0.870726	0.0686559
-0.509742	-0.938149	-0.453823	-0.995812
-0.949818	-0.152388	-1.16852	-0.0764491
-1.17352	0.323441	-0.869804	0.117938
-1.33837	0.870256	-1.25889	0.991995
-0.633235	0.952663	-0.300131	1.20352
-0.794694	0.442983	-0.698467	0.466346
-0.792183	0.335806	-0.309496	-0.00907896
0.851149	2.10756	1.12402	2.35306
-0.913395	2.15919	-0.913085	2.13934
1.67006	-0.782459	1.51163	-0.634262
-1.0657	0.103441	-0.787132	-0.11893
-1.38532	-0.142418	-1.10167	-0.105314
-0.527396	0.202581	-0.539851	0.0721856
-1.4272	2.69809	-1.30409	2.76873
2.00578	-0.430785	1.90139	-0.549827
-0.160221	-2.31131	-0.345496	-2.16885
-0.545273	-0.624891	-0.716399	-0.610835
0.135482	-1.8817	0.176445	-2.15369
-0.729378	1.76336	-0.643054	1.78246
-1.0161	0.407457	-0.980418	0.24681
-1.49575	0.196023	-1.69199	0.281381
-0.448553	0.404166	-0.411713	0.501575
-1.86658	1.15823	-1.84868	1.32199
-0.714079	1.35201	-0.671122	1.14683
2.12793	-1.67824	1.92028	-1.77712
1.2885	0.748864	1.39383	0.326977
-1.31242	0.00282696	-1.71932	0.0468904
2.10733	-0.441346	2.29298	-0.365352
1.01437	0.931781	1.0653	1.00745
1.51555	1.6327	1.5435	1.48175
0.146263	-2.10477	-0.691437	-2.11816
1.12211	2.57314	1.12318	2.55805
-0.143784	-1.78258	0.223364	-1.52525
2.252	-1.66393	2.13607	-1.77119
0.114308	-2.11106	0.126075	-2.01546
2.21453	-0.499568	2.23579	-0.382087
1.83167	1.7064	1.96035	1.83131
1.59182	1.49135	1.53802	1.42485
0.948021	0.406068	0.972427	0.328503
-2.14936	1.21962	-2.07832	1.25877
-0.302553	-2.04672	-0.381462	-2.08651
0.534393	0.400539	0.644365	0.241079
-1.03788	1.1085	-0.95977	1.01382
2.13488	-0.166973	2.42103	-0.34249
-0.240319	-2.29206	-0.267973	-2.32293
-1.8155	-0.606013	-1.89687	-0.645291
0.0961056	-1.69952	0.310551	-1.72871
-1.14653	1.02461	-1.16336	0.817587
1.81454	1.60515	2.14997	1.67992
1.75868	1.67968	1.85281	1.10223
0.929041	1.11259	0.99421	1.12581
-0.847448	-0.611454	-0.376644	-1.01416
-0.795071	-1.9958	-0.805531	-2.05486
-1.00456	-0.138084	-1.24978	-0.168428
-0.542059	0.499232	-0.149222	0.571339
1.58996	1.54408	1.21421	1.42825
2.46555	-0.15508	2.66236	-0.513974
-1.66858	1.62464	-1.57806	1.74631
-1.97968	0.856745	-2.16087	1.16772
0.887474	2.50607	1.18113	2.65131
-0.283899	0.665208	-0.140288	0.608513
-0.626163	0.0560473	-0.764047	0.291119
-1.10811	-0.464731	-1.30735	-0.303892
-1.08105	0.293514	-1.55867	0.816097
-1.24223	0.980858	-1.331	1.36429
-0.446675	-2.40037	-0.522922	-2.11217
2.19078	-1.59032	2.16931	-1.71218
2.17461	-0.00807077	2.17305	-0.0986384
2.08265	-0.0706587	1.99566	-0.293853
-0.551342	0.542802	-0.280152	0.131333
-1.49569	-0.404162	-1.404	-0.194003
-0.502081	-0.43714	-0.580486	-0.410605
2.09906	-0.333446	2.04107	-0.304715
0.02567	-2.59155	0.00665705	-2.34067
-1.01852	0.119033	-0.873094	0.229803
-1.12116	1.04205	-0.774253	0.720934
1.39222	-0.511038	1.41748	-0.543847
0.210431	-2.01872	0.171017	-2.41281
2.43336	-0.153025	2.46488	-0.188074
-0.676114	0.674948	-0.489291	0.507103
-0.972016	0.687987	-0.849043	0.834902
-0.403296	-1.14821	-0.615048	-1.29177
0.90501	1.27844	0.822798	1.37899
1.98262	-1.74262	1.98313	-1.80991
2.07173	-0.0659778	2.15839	-0.0946122
-1.29262	0.202732	-1.36105	0.0704714
-0.901895	-0.367003	-0.088751	-0.470506
-0.75701	1.02295	-1.15224	0.605696
1.26997	1.43996	1.09541	1.76669
-0.885296	0.374251	-0.987663	0.264484
-0.97255	0.875353	-1.17656	1.33477
-1.62869	0.823878	-1.35102	0.672733
-1.01471	-0.615091	-1.02381	-1.22612
2.22755	-1.92048	2.16706	-1.96171
1.87196	-0.291629	1.90319	-0.367455
-0.450858	-0.731234	-0.507209	-0.867014
-0.897239	1.14209	-0.983977	1.03392
-0.926776	-0.212664	-0.612776	-0.213294
-1.62548	-0.777974	-1.73862	-0.741896
1.98175	-0.303715	2.29398	-0.360733
-0.930866	-2.396	-0.982137	-2.198
-1.0325	0.988599	-1.48199	1.01529
-1.2576	1.54743	-1.30639	1.65241
-1.31565	0.0934196	-1.26592	0.117837
-0.0327748	-2.63502	0.338451	-2.52117
-0.420627	-0.52864	-0.15933	-0.841584
-1.3739	0.120981	-0.734294	-0.0789052
1.61352	-0.555545	1.53814	-0.45946
-1.21547	0.864428	-1.1504	0.837063
-1.47904	0.974209	-1.30576	0.930848
1.98523	-0.935115	1.9204	-0.887515
2.4721	-0.435355	3.00494	-0.658373
-0.605438	0.868123	-0.0788369	0.874438
1.74501	1.40783	1.74636	1.35196
0.94333	1.55664	1.13031	1.30188
1.89524	-0.403792	1.97255	-0.669695
-0.934156	0.724113	-1.14086	0.910575
1.33369	1.55782	1.48125	1.41045
1.37411	1.75452	1.42325	1.36714
-1.06853	-1.05451	-1.10774	-1.02793
2.10141	2.32218	2.53432	2.0032
1.41444	1.42534	1.37541	1.34968
1.51755	1.41294	1.88982	1.41192
-0.697253	1.0284	-0.537169	1.03494
1.35881	2.02429	1.67035	2.19872
1.12526	1.94047	1.25264	1.80486
1.50219	2.02315	1.68679	1.94131
1.26866	1.49911	1.2671	1.38794
1.46087	2.20426	1.37052	2.24891
2.02669	-1.66081	1.9612	-1.62784
2.43403	-0.252128	2.60387	-0.379902
2.24698	0.00217694	2.3638	-0.235838
2.01798	-2.14787	1.94501	-2.25309
1.56358	1.80592	1.5819	1.65802
1.44856	1.55525	1.13743	1.50108
-1.49164	0.134132	-1.46414	0.0244675
0.0515675	-2.74273	-0.159291	-2.6452
-1.4467	-1.20199	-1.63891	-1.03846
2.1157	0.0572454	2.09441	0.0492752
1.26706	0.948802	1.15066	0.937794
-0.799899	-0.220326	-0.70209	-0.0938654
-1.88857	-0.491875	-2.0191	-0.469273
-1.48178	-0.696033	-1.55558	-0.862065
1.76915	-0.830787	1.66775	-0.827253
-1.58239	0.727153	-1.39611	0.801907
2.33624	0.0862478	2.44111	-0.0992068
-1.02471	1.74485	-0.939367	1.98876
2.06621	-0.229377	2.10257	-0.371111
0.972396	1.50973	0.824439	1.40478
-1.16992	-1.96959	-1.39214	-1.92395
1.67037	1.10499	1.56992	0.700819
-0.752446	-1.79364	-0.86011	-1.75268
-1.09	-0.467831	-1.06064	0.404529
-0.979937	-0.308763	-0.0445961	-0.426234
-1.36282	1.04358	-1.42707	1.55354
-1.13811	0.843595	-1.47344	1.29446
-0.78544	-2.62601	-0.952533	-2.39492
1.68599	-0.919063	1.78523	-1.23814
1.44962	-0.904737	1.443	-1.02737
-1.785	2.42173	-1.71214	2.63369
-0.43928	1.04213	-0.542748	1.30341
-1.81334	-0.146044	-1.83872	-0.296081
1.88754	-0.581223	1.79017	-0.496393
-1.29453	-1.06739	-1.40127	-0.845098
-0.762946	-2.03563	-0.853851	-2.00275
-0.594093	-0.390065	-0.72053	-0.325138
1.76323	1.76571	1.78394	1.83136
-1.70402	0.0484659	-1.91011	0.115187
1.77849	-0.518715	1.60257	-0.637354
-0.851046	1.20426	-0.690015	1.06755
-1.21053	0.121771	-1.50254	-0.210812
1.36011	1.5205	1.30766	1.30065
0.594054	-1.93674	0.602809	-2.13049
0.704171	1.00557	0.880279	0.810144
-0.135728	-0.980227	-0.125885	-0.910444
2.01513	-0.413155	1.87385	-0.391289
-0.864697	0.995824	-0.868716	0.746824
-1.4761	1.08138	-1.53967	0.918395
-0.340618	-0.543418	-0.390957	-0.567703
1.42954	1.54174	1.49565	1.51783
-1.41548	1.11333	-1.13209	1.0751
1.73856	-0.593653	1.74509	-0.800856
-0.985285	0.812279	-0.981717	0.671009
-0.840417	0.64081	-0.931685	0.24935
-1.36696	-0.350205	-1.52978	-0.223727
1.20921	1.77392	1.14264	1.85351
0.790867	0.639018	0.697232	1.11602
-1.11867	0.882362	-1.0349	0.931863
-1.20117	1.66993	-1.04678	1.72827
-0.166752	-2.19882	-0.11492	-2.40356
-0.63369	-2.14157	-0.752649	-2.23595
-1.41023	0.436693	-1.52018	0.813724
-1.17793	1.6055	-1.06448	1.65776
-0.758197	0.130395	-0.743274	0.24821
-0.223919	-2.52155	-0.326945	-2.44804
1.90523	-0.0788655	1.86736	-0.0199177
0.294157	-2.1748	0.185294	-1.94871
-1.68713	0.247815	-1.81909	0.637761
-0.729326	-0.602062	-0.770737	-0.629725
1.23295	1.3663	1.38046	1.37715
-1.02597	0.974986	-0.83263	1.19937
1.58985	2.26596	1.66089	2.09453
-1.16071	0.0155006	-1.73338	0.706216
2.15281	0.0885921	2.06085	0.157915
-0.184274	-0.665668	-0.296863	-0.624222
2.1419	-1.58529	2.0658	-1.58654
2.29344	-0.0303545	2.31406	-0.0441237
1.73986	1.51281	2.08156	1.33957
-1.54232	1.46831	-1.45946	1.48281
2.2048	-1.90373	1.89123	-1.93927
-0.516261	0.291494	-0.642918	0.212669
2.13353	-0.299149	2.14853	-0.387462
-0.820129	-2.16829	-0.97866	-2.2462
-1.44491	-0.674593	-1.37121	-0.717216
0.0877812	-2.66304	-0.0347239	-2.5817
-1.03802	0.266127	-1.13314	0.441162
-0.45974	-0.725057	-0.421934	-0.787753
-0.667766	0.327994	-0.689808	0.424628
1.38308	1.60953	1.31161	1.48902
1.81483	-0.177708	1.77482	-0.385717
1.94153	-0.939871	1.88752	-0.902854
0.921473	1.61501	0.89834	1.6137
1.21828	1.7124	1.30248	1.76224
-1.31062	1.3843	-1.67978	1.81134
-1.08798	1.28612	-1.2464	1.51665
-0.75514	1.12477	-0.841471	1.08937
-0.681991	0.514571	-0.59433	0.6199
-1.18644	1.26855	-1.167	1.82442
-1.18405	0.262387	-1.29269	0.614538
-1.711	1.36867	-1.85685	1.71965
2.19904	-0.243767	2.4809	-0.80207
-1.51471	0.256853	-1.64606	0.544827
-0.913126	-0.397522	-1.10695	-0.274312
-1.04547	0.874003	-0.0218826	0.594593
0.292965	-1.8224	0.218287	-1.72072
1.76568	1.4836	1.76111	1.36738
2.07232	-1.61289	1.97407	-1.61183
2.21347	-0.132701	2.33596	-0.325778
-1.09156	-1.49143	-1.27103	-1.21221
-1.01563	-1.2678	-1.14343	-1.13005
2.21593	-1.84755	2.16889	-1.80676
-0.726231	-0.183072	-0.757219	0.1338
-0.153729	-0.663912	-0.223847	-0.87454
0.050225	-2.016	-0.0114645	-1.9465
0.811092	1.56785	0.693912	1.64099
-0.807095	0.442912	-0.868236	0.492096
-1.01068	0.070464	-0.94701	0.333242
2.09751	-1.66804	2.02435	-1.64745
-0.893558	-0.29828	-0.69197	-0.414355
-1.5613	0.695296	-1.30283	0.654345
-0.882077	0.309591	-0.643925	0.344257
1.06787	1.57949	1.22565	1.44319
-1.09573	-0.0349771	-0.887604	-0.115447
-0.905783	0.900569	-0.643344	0.561676
-1.30517	-0.232816	-1.74974	0.292036
-0.0386344	-1.70563	-0.13253	-1.63259
-1.24669	1.75091	-1.03567	1.93528
-1.02072	0.36969	-1.71347	1.05062
-0.782136	0.433918	-1.57498	1.2897
1.64266	-0.544472	1.67173	-0.572676
2.08126	-0.24271	2.20696	-0.413486
-1.36218	0.2418	-1.0593	0.531616
-1.59294	0.0127542	-1.80767	0.08716
-1.1471	0.17513	-0.227162	0.452049
-0.551434	-0.438416	-1.02085	-0.154894
0.702633	-1.77609	0.670173	-1.89627
-0.421502	-0.584262	-0.470357	-0.766263
1.98645	-1.58986	1.99611	-1.61562
-1.41431	1.17972	-1.2717	1.34814
1.76513	-0.667204	1.80816	-0.437492
-1.48683	0.257168	-1.13527	0.08031
0.0897436	-2.44803	0.306809	-2.62637
-0.284664	-2.19655	-0.391022	-2.11713
-0.658373	-0.0128547	-0.22051	-0.157141
-0.966375	0.883948	-1.41719	0.861861
1.66426	-1.23028	1.56369	-1.30881
-1.18513	1.26213	-0.825465	1.57222
1.68932	1.7617	1.63588	1.66135
-1.25762	-1.16689	-1.55879	-0.978188
1.14092	1.06106	1.06239	1.03598
2.36646	-1.93602	2.23024	-1.89039
-0.694137	0.359003	-0.676759	0.334631
-0.119112	-2.41041	-0.277184	-2.26765
1.10761	1.71871	1.07372	1.77885
1.69207	-0.670699	1.76091	-0.998694
0.973209	1.39479	0.62749	1.40819
0.060371	-1.65316	-0.118079	-1.50791
-1.1962	-0.00672545	-1.57326	0.426883
2.13627	-0.155169	1.932	-0.121422
1.70681	1.44566	1.77876	1.30833
-0.802428	0.117932	-0.768397	0.0877314
1.41153	1.16708	1.34468	0.828579
-1.63807	0.460169	-1.66567	0.232472
0.208597	-1.56164	0.162042	-1.57437
1.62392	-1.6716	1.46358	-1.52065
-0.334902	0.791056	-0.293834	0.953667
-0.433691	0.557221	-0.90715	0.511057
1.5374	1.43396	1.6671	1.29436
1.54321	2.00147	1.59005	2.07078
-0.984973	-1.08513	-0.793074	-1.30465
-0.997728	0.0698122	-0.777989	0.279472
0.827211	0.463078	0.759377	0.47745
-1.12822	0.398079	-1.3312	0.397094
0.309685	-2.57964	0.31073	-2.63082
-1.12396	0.976508	-1.8879	1.62236
-1.05444	0.107075	-1.23878	0.388736
2.16717	-0.0805275	2.16457	-0.0663381
1.91627	-0.376628	1.9087	-0.412707
-1.36957	-0.292468	-1.43826	-0.26684
1.56034	1.81307	0.666953	1.93904
1.85138	1.41575	1.75972	1.35927
2.07026	-0.193645	2.26885	-0.117455
-1.62914	-0.414897	-1.53847	-0.349688
-1.09281	0.819894	-0.917002	0.832952
-1.1829	1.01358	-1.62357	1.93337
2.26392	-0.375978	2.4106	-0.421173
-0.592961	0.0460364	-0.30627	-0.0250836
-1.28086	-1.0763	-1.36596	-1.11393
1.23634	1.84304	1.36017	1.74713
-0.942699	0.915544	-0.813616	0.827851
-0.00587154	-0.815523	-0.0586729	-1.02096
-0.878735	-0.341209	-0.979565	-0.387797
-1.1536	1.14525	-1.11231	1.33003
-0.738481	-1.87065	-0.94953	-1.86855
1.80707	0.0908589	1.86302	0.291229
0.977685	1.7227	0.951421	2.1466
-0.906999	0.194623	-0.229139	0.196573
-1.02904	0.923372	-0.936624	1.10473
1.4615	1.24432	1.34447	1.39878
-1.24798	0.135464	-1.20564	0.0984001
1.97458	-0.0880982	1.54187	-0.484888
-1.29812	0.0772659	-2.06381	0.26761
-1.0245	-0.604762	-1.40718	-0.656997
-0.0774314	-2.32492	-0.512941	-2.25012
2.70401	-1.75459	2.7478	-1.8704
-1.03267	1.20044	-0.874672	1.17971
-1.2235	0.133089	-1.05501	-0.0454744
-0.130795	-2.62238	-0.19944	-2.6671
-1.42629	-1.21323	-1.52281	-1.16505
1.72803	1.10742	1.58573	0.909378
-0.0716254	-2.41858	-0.0585185	-2.26592
-1.15544	0.260392	-0.787696	0.449751
1.54855	1.74355	1.0381	1.87258
-0.591811	-2.52002	-0.735087	-2.26622
-1.87593	-0.0456789	-1.88518	-0.0125249
2.16195	-1.59596	2.14313	-1.56557
-1.45926	1.15188	-1.52004	0.750325
2.0192	-1.57554	1.91533	-1.55503
0.946026	1.74481	0.980557	1.82939
-1.51824	0.503587	-1.69725	0.438298
-0.926301	0.0515451	-1.33978	0.212558
2.33583	-0.1063	2.34727	-0.0469331
-0.851586	0.236876	-0.817548	0.365383
0.656303	0.925706	0.786407	1.02951
-1.10488	-0.807088	-1.2506	-0.768237
-1.06189	-2.61792	-1.33119	-2.24838
-1.60643	1.18001	-1.62597	1.21302
2.15965	-0.257159	1.96724	-0.129491
-1.33344	-0.763886	-1.06185	-0.513469
-0.902497	0.807244	-0.768195	1.07759
-0.501493	0.226535	-1.15315	0.650474
-0.923422	-0.373353	-0.713989	-0.679686
-0.514543	0.390729	-0.411752	0.312962
-2.1136	-0.0251064	-1.83065	-0.0377154
1.53708	1.43426	1.61411	1.17875
0.00630179	-1.22587	0.0229921	-1.25338
0.986898	1.79902	1.27335	1.74868
1.75193	0.196493	1.83024	0.141386
-0.641205	0.502159	-0.623074	0.588476
1.79683	1.49129	1.84504	1.46964
-0.300379	-0.150968	-0.23011	-0.0680927
2.21989	-1.7819	2.09428	-1.70856
-0.988458	0.43989	-0.80325	0.606235
1.24727	1.35098	1.31662	1.14137
1.15461	2.33533	1.22483	2.34028
-1.09536	1.0183	-0.237261	0.704823
-1.47708	1.74775	-1.45069	1.80363
2.40029	-2.05177	2.24247	-2.00822
1.76451	-1.66242	1.75393	-1.73726
-0.472779	-0.781777	0.0415923	-0.804956
-2.04948	0.449785	-1.94649	0.681537
-1.10798	0.418832	-0.966669	0.315403
-1.11094	0.861186	-1.06186	0.841565
-0.734264	1.11957	-0.420245	1.11045
[truncated: 38,987 more rows]

[truncated: 18 more sheets: Fig 5b scatter, Fig 5b linear, Fig 5c, Fig 6a qm7x, Fig 6a targets, Fig 6a top 5, Fig 6a top 15, Fig 6b qm7x, Fig 6b targets, Fig 6b top 5, Fig 6b top 10, Fig 7 grey, Fig 7 T1 samples, Fig 7 T2 samples, Fig 7 targets, Fig 8d i, Fig 8d ii, Fig 8d iii]
